# Supplementary material for: Research on technology prospect risk of high-tech projects based on patent analysis
Source: PLoS One. 2020 Oct 5;15(10):e0240050. doi: 10.1371/journal.pone.0240050 (PMC7535056; doi:10.1371/journal.pone.0240050)
Supplement: S1 Dataset — (XLS) [file pone.0240050.s001.xls]

## Sheet: Sheet1
Publication Number	Application Number	Title	Abstract	Claims	Application Date	Publication Date	IPC classification number	IPC main classification number	UPC Classification Number	UPC Main Classification Number	Patent family	Family members	Priority country	Priority number	Priority date	Estimated due date	Current patentee	Original patentee	Inventor	Number of inventors	Cited Number of citations in 3 years	Cited Number of citations in 5 years	INPADOC legal status	Legal status update time	Patent type	PatSnap family	PatSnap family members
US6650821	US09/477561	Optical device and a making method thereof	After a wide-band DCF is wound around a bobbin to form an optical fiber coil 32, the latter is removed from the bobbin and placed into a bundle state (the state where the increase in transmission loss in the wavelength band of 1.55 mum caused by distortions in winding is reduced by 0.1 dB/km or more) released from distortions in winding. A resin 42 is used as a coil-tidying member so as to secure…	What is claimed is: 1. An optical fiber coil comprising: an optical fiber having a coating layer and being wound so as to have a coil part with a coil shape and having a bundle form in said coil part; a first resin inserted between parts of said optical fiber in said bundle form, which are adjacent to among them, said first resin being made of cushioning material which reduces lateral pressures a…	2000-01-04	2003-11-18	G02B6/00 | G02B6/10	G02B6/00	385/136 | 385/11 | 385/128 | 385/13 | 428/375 | X/385128 | X/428375	385/136	US20040013395A1 | US6650821 | US7043131	3	JP | JP	1999001129 | 1999262281	1999-01-06 | 1999-09-16	2019-02-02	SUMITOMO ELECTRIC INDUSTRIES, LTD.	SUMITOMO ELECTRIC INDUSTRIES, LTD.	KOYANO, YASUSHI | SASAOKA, EISUKE | TANAKA, SHIGERU | KOBAYASHI, KOHEI | ONISHI, MASASHI | TAMANO, KENJI | FUJII, TAKASHI	7	12	16	2016-01-05 | -EXPIRED DUE TO FAILURE TO PAY MAINTENANCE FEE | US | 2015-12-14 | -INFORMATION ON STATUS: PATENT DISCONTINUATION | US | 2015-11-18 | -LAPSE FOR FAILURE TO PAY MAINTENANCE FEES | US | 2015-06-26 | MAINTENANCE FEE REMINDER MAILED | US | 2011-04-20 | +FEE PAYMENT | US | 2007-04-20 | +FEE PAYMENT | US | 2000-08-04 | ASSIGNMENT | US	2016-01-05	Authorized invention	AU2000018911A1 | AU2000058479A1 | AU768392B2 | AU772564B2 | CA2323044A1 | CA2323044C | CA2350457A1 | CN1214266C | CN1294689A | CN1335942A | EP1063542A1 | EP1063542A4 | EP1132759A1 | EP1132759A4 | JP2001154032A | JP2001194537A | JP2001194564A | JP2001194565A | JP2002082263A | JP2002082263A5 | JP3988360B2 | JP4010113B2 | JPWO2000041011A1 | JPWO2000041011A5 | KR100709496B1 | KR100718826B1 | KR102001…	36
US6290400	US09/477548	Self-healing optical backplane for coupling components	An array of independent disk drive assemblies are interconnected to a fiber optic cable in a backplane. Each drive assembly has an optics interface for engaging one of a series of connectors on the backplane. Data is accessed and stored on the disk drives by a host computer via operational signals sent through the cable. The drives are hot-pluggable into the cable connectors through their interfa…	What is claimed is: 1. A system for optically coupling components, comprising: a first component having a fiber optic cable for forming an optical circuit; an optical connector mounted to the first component and interconnected with the fiber optic cable, the optical connector having a movable member that is biased to a closed position for closing the optical circuit at a single joint, and the mov…	2000-01-04	2001-09-18	G02B6/35 | G02B6/42 | G02B6/38 | G02B6/43 | G06F1/18 | G02B6/36 | G06F3/00	G02B6/35	385/53 | 385/88 | 385/89	385/53	JP2001236151A | JP3529730B2 | US6290400	3	-	-	-	2020-01-04	INTERNATIONAL BUSINESS MACHINES CORPORATION	INTERNATIONAL BUSINESS MACHINES CORPORATION	EMBERTY, ROBERT GEORGE | KLEIN, CRAIG ANTHONY	2	1	1	2009-11-10 | -EXPIRED DUE TO FAILURE TO PAY MAINTENANCE FEE | US | 2009-10-19 | -INFORMATION ON STATUS: PATENT DISCONTINUATION | US | 2009-09-18 | -LAPSE FOR FAILURE TO PAY MAINTENANCE FEES | US | 2009-03-30 | MAINTENANCE FEE REMINDER MAILED | US | 2004-12-15 | +FEE PAYMENT | US | 2000-01-04 | ASSIGNMENT | US	2009-11-10	Authorized invention	JP2001236151A | JP3529730B2 | US6290400	3
US6363183	US09/477618	Reconfigurable and scalable intergrated optic waveguide add/drop multiplexing element using micro-opto-electro-mechanical systems and methods of fabricating thereof	Over the last several years, the rapidly increasing traffic volume carried by telecommunication networks has been clearly observed as a result of the bandwidth-intensive applications such as Internet access, electronic commerce, multimedia applications, and distributed computing. Optical telecommunication systems employing optical fibers as the transmission medium have exhibited a superior perfor…	What is claimed is: 1. A multifunctional integrated optic waveguide add/drop multiplexing element comprising: light-transmitting waveguides with a cross connecting configuration on a planar lightwave circuit and optical fibers coupled into said light-transmitting waveguides; a four-sided trench with four substantially vertical sidewalls at a cross connecting location of said light-transmitting wa…	2000-01-04	2002-03-26	B81B3/00 | B81C1/00 | G02B6/132 | G02B6/35 | G02B6/13 | G02B6/12 | G02B6/42	B81B3/00	385/19 | 385/14 | 385/15 | 385/16 | 385/17 | 385/18	385/19	US6363183	1	-	-	-	2020-01-04	KOH, SEUNGUG	KOH, SEUNGUG	KOH, SEUNGUG	1	83	102	2014-05-13 | -EXPIRED DUE TO FAILURE TO PAY MAINTENANCE FEE | US | 2014-04-21 | -INFORMATION ON STATUS: PATENT DISCONTINUATION | US | 2014-03-26 | -LAPSE FOR FAILURE TO PAY MAINTENANCE FEES | US | 2013-11-01 | MAINTENANCE FEE REMINDER MAILED | US | 2009-09-21 | +FEE PAYMENT | US | 2005-09-01 | +FEE PAYMENT | US	2014-05-13	Authorized invention	US6363183	1
US6661976	US09/477816	Method and system for single-sideband optical signal generation and transmission	A method and system for generating and transmitting optical signals with only one sideband. Single-sideband optical signal transmission reduces the signal impairment effects associated with dispersion. Such transmission also increases the spectral efficiency of optical transmission systems. Single-sideband modulation also makes possible electrical compensation for optical link dispersion during t…	What is claimed is: 1. A method for generating an optical single-sideband data signal, the method comprising the steps of: generating an optical carrier signal; encoding an input data signal to produce an encoded data signal m(t), wherein said encoding step removes low frequency content from said input data signal by selectively replacing a first set of digital values with a second set of digital…	2000-01-05	2003-12-09	H04B10/152 | H04B10/155 | H04B10/04	H04B10/152	398/183 | 375/301 | 398/185 | X/398185 | X/375301	398/183	US6661976	1	-	-	-	2020-01-05	AT&T CORP.	AT&T CORP.	GNAUCK, ALAN H. | LAM, CEDRIC F. | WOODWARD, SHERYL LEIGH	3	25	35	2012-01-31 | -EXPIRED DUE TO FAILURE TO PAY MAINTENANCE FEE | US | 2012-01-09 | -INFORMATION ON STATUS: PATENT DISCONTINUATION | US | 2011-12-09 | -LAPSE FOR FAILURE TO PAY MAINTENANCE FEES | US | 2011-07-18 | MAINTENANCE FEE REMINDER MAILED | US | 2007-05-17 | +FEE PAYMENT | US | 2000-01-05 | ASSIGNMENT | US	2012-01-31	Authorized invention	US6661976	1
US6571085	US09/478257	Portable telephone which can carry out optical communication for saving power consumption and avoiding erroneous operation without complex operation	A portable telephone apparatus includes a body, a window section, a cover section, an optical communication section, and a control section. The window section is provided in the body. The cover section is provided on the body to cover the window section. The cover section is opened and closed. The optical communication section is provided inside the body. The optical communication section perform…	What is claimed is: 1. A portable telephone apparatus, comprising: a body; a window section provided in said body; a cover section provided on said body to cover said window section, wherein said cover section is opened and closed; an optical communication section provided inside said body, said optical communication section performing an optical communication through said window section when sai…	2000-01-05	2003-05-27	H04B10/22 | H04B10/07 | H04B1/38 | H04B1/3822 | H04B7/26 | H04B10/11 | H04B10/80 | H04W88/02 | H04W88/06 | H04B1/40 | H04M1/00 | C06F3/00	H04B10/22	455/88 | 455/550.1 | 710/1	455/88	GB2345601A | GB2345601B | GB9930832D0 | JP2000201093A | JP3028954B1 | US6571085	6	JP	1999000581	1999-01-05	2020-01-05	NEC CORPORATION	NEC CORPORATION	SUNAGA, TERUHIDE	1	1	1	2011-07-19 | -EXPIRED DUE TO FAILURE TO PAY MAINTENANCE FEE | US | 2011-06-27 | -INFORMATION ON STATUS: PATENT DISCONTINUATION | US | 2011-05-27 | -LAPSE FOR FAILURE TO PAY MAINTENANCE FEES | US | 2011-01-03 | MAINTENANCE FEE REMINDER MAILED | US | 2006-11-03 | +FEE PAYMENT | US | 2000-01-05 | ASSIGNMENT | US	2011-07-19	Authorized invention	GB2345601A | GB2345601B | GB9930832D0 | JP2000201093A | JP3028954B1 | US6571085	6
US6804471	US09/475571	Apparatus and method of pulsed frequency modulation for analog optical communication	A method and apparatus for pulse frequency modulation for analog optical communication. A train of optical pulses is generated. The spectrum of the optical pulses in the train of optical pulses can be broadened to provide a train of broad spectrum optical pulses. The broadening can be provided by self-phase modulation. Alternatively, broad spectrum optical pulses can be provided by merely having …	What is claimed is: 1. A method of pulsed frequency modulation transmission for analog optical communication, comprising the steps of: generating a train of broad spectrum optical pulses; and selecting a desired optical frequency slice from the train of broad spectrum optical pulses by a tunable Fabry-Perot filter, the tunable Fabry-Perot filter having a pair of Distributed Bragg Reflectors separ…	2000-01-05	2004-10-12	H04B10/155 | H04B10/152 | G02F1/015 | G02F1/35 | H04B10/04 | H04B10/06 | H04B10/142	H04B10/155	398/187 | 398/183 | 398/188 | 398/189 | 398/200 | 398/214	398/187	AU2001019220A1 | EP1247357A1 | JP2003519814A | US6804471 | WO2001050641A1	5	-	-	-	2020-01-05	HRL LABORATORIES, LLC	HRL LABORATORIES LLC	IONOV, STANISLAV I. | HAYES, ROBERT R.	2	11	12	2012-12-04 | -EXPIRED DUE TO FAILURE TO PAY MAINTENANCE FEE | US | 2012-11-12 | -INFORMATION ON STATUS: PATENT DISCONTINUATION | US | 2012-10-12 | -LAPSE FOR FAILURE TO PAY MAINTENANCE FEES | US | 2012-05-28 | MAINTENANCE FEE REMINDER MAILED | US | 2008-03-25 | +FEE PAYMENT | US | 2000-01-05 | ASSIGNMENT | US	2012-12-04	Authorized invention	AU2001019220A1 | EP1247357A1 | JP2003519814A | US6804471 | WO2001050641A1	5
US6674968	US09/479455	Passive thermal stabilization for an optical mux/demux	A method and apparatus for multiplexing/de-multiplexing optical signals is disclosed. The method and apparatus are applicable to a range of optical multiplexing techniques including, but not limited to: wavelength division multiplexing (WDM), dense wavelength division multiplexing (DWDM) and frequency division multiple accessing (FDMA). The disclosed devices do not require active components. The …	What is claimed is: 1. An optical device for operating upon optical signals between a first port communicating odd channels and even channels and a second port communicating the odd channels together with a third port communicating the even channels, and adjacent orders of the odd and even channels evenly spaced apart and each centered on a corresponding gridline of a selected wavelength grid; an…	2000-01-06	2004-01-06	G02B6/34 | H04J14/02 | H04J14/00 | H04J14/06 | H04B10/20 | G02B5/30	G02B6/34	398/79 | 359/484.05 | 359/489.04 | 359/489.07 | 359/489.08 | 359/489.19 | 398/43 | 398/47 | 398/65 | 398/68 | 398/75 | X/359483 | X/359494 | X/359497 | 359/484.5 | 359/489.4 | 359/489.7 | 359/489.8	398/79	DE60045790D1 | HK1045035A1 | US6373604 | US6674968	4	-	-	-	2019-12-29	II-VI DELAWARE, INC.	FINISAR CORPORATION	XIE, PING	1	4	6	2020-04-01 | ASSIGNMENT | US | 2019-09-25 | ASSIGNMENT | US | 2019-09-25 | ASSIGNMENT | US | 2015-06-26 | +FEE PAYMENT | US | 2011-07-06 | +FEE PAYMENT | US | 2007-07-06 | +FEE PAYMENT | US | 2003-12-18 | INFORMATION ON STATUS: PATENT GRANT | US | 2002-06-25 | ASSIGNMENT | US | 2002-05-20 | ASSIGNMENT | US | 2002-05-20 | ASSIGNMENT | US | 2000-01-06 | ASSIGNMENT | US	2019-12-29	Authorized invention	AU2001045027A1 | DE60045790D1 | EP1163751A2 | EP1163751A4 | EP1163751B1 | HK1045035A | HK1045035A1 | US60157265P0 | US60166609P0 | US60168148P0 | US60170452P0 | US60172741P0 | US6373604 | US6674968 | WO2001039380A2 | WO2001039380A3	16
US6668006	US09/478717	Integrated optical device for data communication	An optical device for use in data communication technique is presented. The device comprises a combination of two spaced-apart waveguides and at least two spaced-apart resonator-cavity loops. The resonator-cavity loops are accommodated between the two waveguides and connected to each other through sections of the waveguides in such a manner that the resonator-cavity loops and the waveguide sectio…	What is claimed is: 1. An optical device comprising: (a) a combination of two spaced-apart waveguides and at least two spaced-apart resonator-cavity loops accommodated in a spaced-apart relationship between said two waveguides, each of said at least two spaced-apart resonator cavity loops being optically coupled to the two waveguides, and said at least two spaced-apart resonator-cavity loops bein…	2000-01-06	2003-12-23	G02B6/34 | G02F1/29 | G02F1/313 | G02B6/12 | H01S5/10 | H01S5/00 | H01S5/0625 | H01S3/08 | H01S3/083 | H01S3/082	G02B6/34	372/97 | 372/92 | 372/94 | 385/2 | 385/24	372/97	IL132385D0 | US6668006	2	IL	132385	1999-10-14	2020-01-06	LAMBDA CROSSING LTD.	LAMBDA CROSSING LTD.	MARGALIT, MOTI | ORENSTEIN, MEIR	2	13	18	2012-02-14 | -EXPIRED DUE TO FAILURE TO PAY MAINTENANCE FEE | US | 2012-01-23 | -INFORMATION ON STATUS: PATENT DISCONTINUATION | US | 2011-12-23 | -LAPSE FOR FAILURE TO PAY MAINTENANCE FEES | US | 2011-08-01 | MAINTENANCE FEE REMINDER MAILED | US | 2007-06-25 | +FEE PAYMENT | US | 2001-07-30 | ASSIGNMENT | US | 2000-01-06 | ASSIGNMENT | US	2012-02-14	Authorized invention	AT251761T | AU2000079420A1 | AU2001252522A1 | AU2001292193A1 | CA2385020A1 | DE60100936D1 | DE60100936T2 | EP1221069A1 | EP1248960A2 | EP1248960B1 | IL132385D0 | IL135806D0 | IL148556A | IL148556D0 | IL151095A | IL151095D0 | JP2003527625A | US20020181829A1 | US60232061P0 | US6504971 | US6608947 | US6668006 | WO2001027692A1 | WO2001081962A2 | WO2001081962A3 | WO2002023242A2 | WO2002023242A3	27
US6731198	US09/480602	Security system, transponder and receiver device	A security system includes a base station and at least one transponder. A data dialogue takes place between the base station and the transponder in which the transponder sends back data to the base station on a carrier frequency in the RF (radio frequency) range. The transponder comprises a first transmitter and a second transmitter for data transmission to the base station and/or to a read/write…	What is claimed is: 1. A security system comprising (a) a base station, and (b) at least one transponder having a first transmitter device, a dialogue taking place between said base station and said transponder wherein the base station sends data to the transponder on a carrier frequency in the LF (low frequency) range and the transponder sends back data to the base station on a carrier frequency…	2000-01-07	2004-05-04	G06K7/00 | G06K19/073 | G06K19/07 | G06K7/10 | H04Q5/22	G06K7/00	340/10.33 | 340/10.1 | 340/10.2 | 340/10.4 | 340/572.1 | X/3405721 | 340/10.1 | 340/10.2 | 340/10.33 | 340/10.4	340/10.33	DE19956908A1 | DE19956908B4 | DE59913632D1 | EP1018692A2 | EP1018692A3 | EP1018692B1 | US6731198	7	DE	19900523	1999-01-08	2020-01-07	ANATOLI STOBBE	ANTALOLI STOBBE	STOBBE, ANATOLI | SCHEFFLER, HARTMUT	2	34	40	2016-06-21 | -EXPIRED DUE TO FAILURE TO PAY MAINTENANCE FEE | US | 2016-05-30 | -INFORMATION ON STATUS: PATENT DISCONTINUATION | US | 2016-05-04 | -LAPSE FOR FAILURE TO PAY MAINTENANCE FEES | US | 2015-12-11 | MAINTENANCE FEE REMINDER MAILED | US | 2011-10-31 | +FEE PAYMENT | US | 2007-10-23 | +FEE PAYMENT | US | 2004-11-09 | CERTIFICATE OF CORRECTION | US | 2000-01-10 | ASSIGNMENT | US	2016-06-21	Authorized invention	DE19956908A1 | DE19956908B4 | DE59913632D1 | EP1018692A2 | EP1018692A3 | EP1018692B1 | US6731198	7
US6599038	US09/479351	Passive remote loop-back method and apparatus for optical circuit verification	A passive remote loop-back method and apparatus for optical circuit verification is described. The apparatus may be remotely controlled through either of a dial-up or a data connection. The apparatus is adapted to: perform loop-back of received optical signals; verify status on loss of carrier; and, verify the status of its dual power supplies. The apparatus is also adapted to report alarm condit…	I claim: 1. Apparatus to enable remote testing of a first fiber optic circuit between a first end point and the apparatus, and a second fiber optic circuit between the apparatus and a second end point, comprising: a) a first transceiver for terminating the first fiber optic circuit between the first end point and the apparatus; b) a second transceiver for terminating the second fiber optic circui…	2000-01-07	2003-07-29	H04B10/08 | H04B10/02 | H04B10/17	H04B10/08	398/17 | 398/143 | 398/144 | 398/167 | 398/178 | 398/22	398/17	CA2294968A1 | CA2294968C | US6599038	3	US	60/115347	1999-01-08	2020-01-07	PRIORITY ELECTRONICS INC.	PRIORITY ELECTRONICS, INC.	HENDERSON, BLAINE	1	1	2	2011-09-20 | -EXPIRED DUE TO FAILURE TO PAY MAINTENANCE FEE | US | 2011-08-29 | -INFORMATION ON STATUS: PATENT DISCONTINUATION | US | 2011-07-29 | -LAPSE FOR FAILURE TO PAY MAINTENANCE FEES | US | 2011-03-07 | MAINTENANCE FEE REMINDER MAILED | US | 2007-01-03 | +FEE PAYMENT | US | 2000-01-07 | ASSIGNMENT | US	2011-09-20	Authorized invention	CA2294968A1 | CA2294968C | US60115347P0 | US6599038	4
US6256138	US09/479831	Fiber filter to improve return loss at signal band of a fiber amplifier for pump laser modules	A fiber filter for use in an optical amplifier communication system is in the form of an optical fiber connected between a laser pump module and an amplifier. In one preferred embodiment, the optical fiber is configured to have a predetermined loop diameter to attenuate light in the signal band of the amplifier. The cutoff wavelength, the diameter of the loop, and the number of loops may also be …	What is claimed is: 1. An optical communication system comprising: a pump laser module that is operative to generate pump light; a wavelength-division-multiplexing device connected to the pump laser module and to a signal source supplying signal light; a fiber amplifier connected to the wavelength-division-multiplexing device, the amplifier being operative to absorb the pump light and to amplify …	2000-01-07	2001-07-03	H01S3/067 | H01S3/06 | H04B10/18 | H01S3/00	H01S3/067	359/337.2 | 359/341.3	359/337.2	US6256138	1	-	-	-	2020-01-07	LUCENT TECHNOLOGIES INC.	LUCENT TECHNOLOGIES INC	HUANG, SUN-YUAN	1	5	9	2019-05-21 | ASSIGNMENT | US | 2019-05-20 | ASSIGNMENT | US | 2017-09-25 | ASSIGNMENT | US | 2017-09-21 | ASSIGNMENT | US | 2017-09-21 | ASSIGNMENT | US | 2012-12-28 | +FEE PAYMENT | US | 2009-01-02 | +FEE PAYMENT | US | 2004-09-30 | +FEE PAYMENT | US | 2001-06-14 | INFORMATION ON STATUS: PATENT GRANT | US | 2000-01-07 | ASSIGNMENT | US | 2000-01-07 | ASSIGNMENT | US	2020-01-07	Authorized invention	US6256138	1
US6369392	US09/480075	Cerium doped crystals	A crystal having good optical transmission between 260 nm and 280 nm and strongly absorbing at 285 nm and higher, which is nonhydroscopic and stable at temperatures to 250° C. An example of such a crystal is Cerium doped YLiF4. These properties make YLiF4 crystals doped with Ce3+ excellent materials for use as UV filters in the missile early warning spectral band. Optical devices including missil…	What is claimed is: 1. An UV light filter comprising a single crystal of Ce.sup.3+ -doped YLiF.sub.4, characterized by the formula YLiF.sub.4 :Ce.sup.3+. 2. The filter of claim 1, wherein said crystal transmits UV light in the band between 260 nm and 280 nm and blocks UV light at wavelengths less than 250 nm and greater than 300 nm. 3. The filter of claim 1, wherein said crystal has a diameter of…	2000-01-10	2002-04-09	C30B15/00 | G02B1/00 | G02B1/02 | G01J1/42 | G02B5/22 | F21V9/04 | C30B29/12	C30B15/00	250/372 | 117/940 | 252/588 | X/117940 | X/252588	250/372	US6369392	1	-	-	-	2020-01-10	INRAD	INRAD	RUDERMAN, WARREN | ZWIEBACK, ILYA | LIVNEH, SHAI	3	10	12	2010-06-01 | -EXPIRED DUE TO FAILURE TO PAY MAINTENANCE FEE | US | 2010-05-10 | -INFORMATION ON STATUS: PATENT DISCONTINUATION | US | 2010-04-09 | -LAPSE FOR FAILURE TO PAY MAINTENANCE FEES | US | 2009-11-16 | MAINTENANCE FEE REMINDER MAILED | US | 2005-09-29 | +FEE PAYMENT | US | 2000-01-10 | ASSIGNMENT | US	2010-06-01	Authorized invention	US6369392	1
US6304370	US09/479843	Two-stage modular wide-band optical amplifiers	A modular architecture for a unidirectional fiber amplifier provides separate optical amplification for a short and long band transmission channels of a wide-band optical signal. The modular amplifier comprises a first gain stage that amplifies the short band and passes through the second-band, and a second gain stage connected in series with the first gain stage that amplifies the long band. The…	I claim: 1. A modular unidirectional fiber amplifier for a wide-band optical signal transporting a plurality of first band transmission channels and a plurality of second band transmission channels, said modular fiber amplifier comprising: a first gain stage for receiving said wide-band optical signal and passing through said second-band transmission channels and providing a first-band amplified …	2000-01-10	2001-10-16	H04J14/02 | H04B10/17 | H01S3/06 | H01S3/10 | H04B10/291 | H01S3/00	H04J14/02	359/341.1 | 359/349	359/341.1	CA2279645A1 | EP1075095A2 | EP1075095A3 | JP2001053681A | US6304370	5	CA	2279645	1999-08-04	2020-01-10	NORTEL NETWORKS LIMITED	NORTEL NETWORKS LIMITED	BARNARD, CHRIS W.	1	10	11	2009-12-08 | -EXPIRED DUE TO FAILURE TO PAY MAINTENANCE FEE | US | 2009-11-16 | -INFORMATION ON STATUS: PATENT DISCONTINUATION | US | 2009-10-16 | -LAPSE FOR FAILURE TO PAY MAINTENANCE FEES | US | 2009-04-27 | MAINTENANCE FEE REMINDER MAILED | US | 2005-03-29 | +FEE PAYMENT | US | 2000-08-30 | ASSIGNMENT | US | 2000-08-30 | ASSIGNMENT | US | 2000-01-10 | ASSIGNMENT | US	2009-12-08	Authorized invention	CA2279645A1 | EP1075095A2 | EP1075095A3 | JP2001053681A | US6304370	5
US6577424	US09/480441	Chromatic dispersion compensator providing dispersion compensation to select channels of a wavelength division multiplexed signal	A dispersion compensator provides dispersion compensation to a WDM optical signal having a plurality of channels located at different wavelengths and traveling in an optical transmission path. The dispersion compensator includes an optical splitter adapted to receive the WDM optical signal. The optical splitter has first and second output ports such that a subset of the plurality of channels are …	What is claimed is: 1. A method of providing dispersion compensation to a WDM optical signal having a plurality of channels located at different wavelengths and traveling in an optical transmission path, said method comprising the steps of: selecting a subset of the plurality of channels that fall below a prescribed performance threshold when no dispersion compensation is performed; and compensat…	2000-01-10	2003-06-10	H04B10/18 | H04B10/00	H04B10/18	398/75 | 385/27	398/75	US6577424	1	-	-	-	2020-01-10	SUBCOM, LLC	TYCO TELECOMMUNICATIONS (US) INC.	LIN, CHINLON	1	0	2	2018-11-16 | ASSIGNMENT | US | 2018-11-16 | ASSIGNMENT | US | 2018-11-02 | ASSIGNMENT | US | 2018-11-02 | ASSIGNMENT | US | 2018-09-18 | ASSIGNMENT | US | 2014-12-10 | +FEE PAYMENT | US | 2010-12-10 | +FEE PAYMENT | US | 2010-04-12 | ASSIGNMENT | US | 2010-04-12 | ASSIGNMENT | US | 2006-12-11 | +FEE PAYMENT | US | 2003-05-21 | INFORMATION ON STATUS: PATENT GRANT | US | 2002-12-02 | ASSIGNMENT | U…	2020-01-10	Authorized invention	US6577424	1
US6452708	US09/481780	Reverse digitized communications architecture	Systems and methods are described for reverse digitized communications. A method includes: providing at least one optical fiber from at least one member selected from the group consisting of a headend and a hub, a minifibernode coupled to said at least one optical fiber, and an electrical conductor coupled to said minifibernode; transforming a forward optical signal from said at least one optical…	What is claimed is: 1. A method, comprising: providing at least one optical fiber from at least one member selected from the group consisting of a headend and a hub, a minifibernode coupled to said at least one optical fiber, and an electrical conductor coupled to said minifibernode; transforming a forward optical signal from said at least one optical fiber to a forward analog electrical signal o…	2000-01-11	2002-09-17	H04B10/08 | H04N7/22 | H04N7/173 | H04B10/02 | H04B10/272 | H04J14/02 | H04B10/00	H04B10/08	398/158 | 348/E7.07 | 348/E7.094 | X/359125	398/158	AT323981T | AU2001029467A1 | AU765360B2 | CA2397776A1 | CA2397776C | DE60118879D1 | DE60118879T2 | EP1247358A1 | EP1247358B1 | ES2260231T3 | IL150659A | IL150659D0 | US20020176143A1 | US6452708 | US6760550 | WO2001052455A1 | WO2001052455A9	17	-	-	-	2020-01-11	ARRIS SOLUTIONS, INC.	AURORA NETWORKS, INC.	SUCHARCZUK, GUY | PRADZYNSKI, KRZYSZTOF	2	1	3	2019-07-03 | ASSIGNMENT | US | 2019-07-03 | ASSIGNMENT | US | 2019-07-03 | ASSIGNMENT | US | 2019-07-03 | ASSIGNMENT | US | 2019-07-03 | ASSIGNMENT | US | 2019-06-25 | ASSIGNMENT | US | 2019-04-08 | ASSIGNMENT | US | 2019-04-08 | ASSIGNMENT | US | 2019-04-08 | ASSIGNMENT | US | 2016-09-15 | ASSIGNMENT | US | 2014-03-17 | +FEE PAYMENT | US | 2010-03-17 | +FEE PAYMENT | US | 2006-03-17 | +FEE PAYME…	2020-01-11	Authorized invention	AT323981T | AU2001029467A1 | AU765360B2 | CA2397776A1 | CA2397776C | DE60118879D1 | DE60118879T2 | EP1247358A1 | EP1247358B1 | ES2260231T3 | IL150659A | IL150659D0 | SG89976A1 | US20020176143A1 | US6452708 | US6760550 | WO2001052455A1 | WO2001052455A9	18
US6741178	US09/481807	Electrically powered postage stamp or mailing or shipping label operative with radio frequency (RF) communication	The present application describes an electronically powered postage stamp or mailing label and including a radio frequency identification (RFID) device and system mounted between the opposing and facing major surfaces thereof. The RFID device and system includes an integrated circuit transceiver chip which is connected to and powered by a thin flat battery cell and is operated with a thin film RF…	I claim: 1. A method of manufacturing a radio frequency transceiver tag, comprising the steps of: providing a first sheet and a cover; affixing directly onto a surface of the first sheet a first electrically conductive strip having a thickness less than 2 mils, wherein the strip is shaped so as to function as a radio frequency antenna; affixing directly onto said surface of the first sheet a radi…	2000-01-11	2004-05-25	G01S13/76 | G01S13/75 | G01S13/00 | G06K19/077 | G06K19/07 | H01Q1/22 | H01Q1/38 | H01Q9/28 | H01Q9/04 | H04L29/12 | G07B17/00 | G08B13/14	G01S13/76	340/572.1 | 156/213 | 235/487 | 340/573.1 | X/340572 | X/3408253 | X/340539 | X/3405731 | X/34082554 | X/34082532	340/572.1	US6741178	1	US | US	61/610236 | 61/489185	1996-03-04 | 1995-06-09	2012-06-17	MICRON TECHNOLOGY, INC.	MICRON TECHNOLOGY, INC	TUTTLE, JOHN R.	1	58	80	2016-07-12 | -EXPIRED DUE TO FAILURE TO PAY MAINTENANCE FEE | US | 2016-06-20 | -INFORMATION ON STATUS: PATENT DISCONTINUATION | US | 2016-05-25 | -LAPSE FOR FAILURE TO PAY MAINTENANCE FEES | US | 2015-12-31 | MAINTENANCE FEE REMINDER MAILED | US | 2011-09-19 | +FEE PAYMENT | US | 2010-01-26 | ASSIGNMENT | US | 2010-01-26 | ASSIGNMENT | US | 2010-01-04 | ASSIGNMENT | US | 2010-01-04 | ASSIGNMENT …	2016-07-12	Authorized invention	AU1996050945A1 | AU1997015282A1 | BRPI9607786A2 | DE4319878A1 | DE4345610B4 | DE4402099A1 | DE4402099C2 | EP0826228A1 | JP1994123773A | JP1994231739A | JP1999503864A | JP2857029B2 | JP3121195B2 | KR1019980703154A | US20010007335A1 | US20040246099A1 | US20050040961A1 | US20050242964A1 | US20050285744A1 | US20070040685A1 | US20070103316A1 | US20070290811A1 | US20070290812A1 | US20070290853A1 | US20…	71
US6220764	US09/480478	Optical module, method for manufacturing optical module and optical communication apparatus	An optical module for an optical device and an optical fiber is constituted by a pre-molded plastic package. In forming the plastic package, the main flowing direction of the molding resin is substantially parallel with the optical axis of the optical fiber. The optical module is formed by molding the resin by an injection method using pressure and then solidifying the resin. When the plastic pac…	What is claimed is: 1. An optical communication apparatus comprising at least an optical module and an assembly substrate on which said optical module is mounted, said optical module having at least an optical device, an optical fiber optically coupled to said optical device, and a package encasing said optical device and at least a part of said optical fiber, said package comprising a base and a…	2000-01-11	2001-04-24	G02B6/38 | G02B6/42 | G02B6/36	G02B6/38	385/92 | 264/1.25 | 385/88 | 264/12.5	385/92	JP4090512B2 | JPWO1998045741A1 | US20010009599A1 | US20020197026A1 | US20040165840A1 | US6220764 | US6282352 | US6457877 | US6726375 | US7165898 | WO1998045741A1	11	JP	1997089490	1997-04-08	2018-03-30	OCLARO JAPAN, INC.	HITACHI, LTD.	KATO, TAKESHI | YOSHIDA, KOJI | HIRATAKA, TOSHINORI | ISHII, TOSHIAKI | FUKUDA, KAZUYUKI | ISHIKAWA, TADAAKI | MIURA, TOSHIMASA | KONO, TSUTOMU | TATSUNO, KIMIO	9	36	47	2014-12-03 | ASSIGNMENT | US | 2012-09-26 | +FEE PAYMENT | US | 2012-08-30 | ASSIGNMENT | US | 2008-09-24 | +FEE PAYMENT | US | 2004-09-27 | +FEE PAYMENT | US | 2001-04-05 | INFORMATION ON STATUS: PATENT GRANT | US	2018-03-30	Authorized invention	JP4090512B2 | JPWO1998045741A1 | US20010009599A1 | US20020197026A1 | US20040165840A1 | US6220764 | US6282352 | US6457877 | US6726375 | US7165898 | WO1998045741A1	11
US6614518	US09/480181	Multi-point light measuring system	A multi-point light measuring system for sensing an optical characteristic such as illuminance at a plurality of measurement points with respect to the same illumination is configured by a single main unit, a plurality of light measuring units and a plurality of adapters for data communication. At least one light measuring unit and the main unit are connected by wired or wireless adapters, and ea…	What is claimed is: 1. A multi-point light measuring system comprising: a plurality of light measuring units for receiving incident light and for obtaining light measuring data with respect to the incident light; a single main unit including a controller for controlling light measuring operation and a display, wherein the main unit further includes a connector by which an external data processing…	2000-01-11	2003-09-02	G01J1/42 | G01J3/46 | G01J1/02	G01J1/42	356/218 | 356/215 | 356/222 | X/356215 | X/356222	356/218	JP2000205947A | JP3855515B2 | US6614518	3	JP	1999007939	1999-01-14	2020-01-11	MINOLTA CO., LTD.	MINOLTA CO., LTD.	ISHIKAWA, NORIO | HOSOI, NORIHISA | SHIRAI, SUSUMU | NISHIO, MICHIO | TSUJI, RYUJI | KIMATA, TOMOYA	6	2	10	2015-02-18 | +FEE PAYMENT | US | 2011-02-10 | +FEE PAYMENT | US | 2007-02-02 | +FEE PAYMENT | US | 2003-08-14 | INFORMATION ON STATUS: PATENT GRANT | US | 2000-03-17 | ASSIGNMENT | US	2020-01-11	Authorized invention	JP2000205947A | JP3855515B2 | US6614518	3
US6687464	US09/481691	Optimization of a communications system based on identification of an optical medium	An optical communications system is adapted for connection to an optical fiber link of an optical communications network. The system obtains a fiber identifier respecting the optical fiber link; a respective optimum setting of one or more parameters of the optical communications system; and adjusts a respective value of each parameter in accordance with the respective optimum setting. The fiber i…	We claim: 1. A method of optimizing one or more system parameters of an optical communications system adapted for connection to an optical fiber medium of an optical communications network; the method comprising the steps of: a) obtaining a class ID respecting the optical fiber medium; b) obtaining a respective optimum setting of each system parameter on a basis of the fiber identification; and c…	2000-01-12	2004-02-03	H04B10/24 | H04B10/08 | H04B10/25 | H04B10/07	H04B10/24	398/158 | 398/25 | 398/28 | 398/9	398/158	CA2294555A1 | US6687464	2	CA	2294555	1999-12-30	2020-01-12	CIENA CORPORATION	NORTEL NETWORKS LIMITED	ROBERTS, KIM B. | O'SULLIVAN, MAURICE S. | WARREN, PAUL A. | CHAN, LES C.	4	7	11	2019-11-08 | ASSIGNMENT | US | 2019-10-30 | ASSIGNMENT | US | 2015-07-22 | +FEE PAYMENT | US | 2014-07-16 | ASSIGNMENT | US | 2014-07-15 | ASSIGNMENT | US | 2011-07-06 | +FEE PAYMENT | US | 2010-04-19 | ASSIGNMENT | US | 2010-04-19 | ASSIGNMENT | US | 2010-04-09 | ASSIGNMENT | US | 2010-04-09 | ASSIGNMENT | US | 2007-07-19 | +FEE PAYMENT | US | 2004-01-15 | INFORMATION ON STATUS: PATENT GRANT | U…	2020-01-12	Authorized invention	CA2294555A1 | US20050074244A1 | US6687464	3
US6535305	US09/481402	Transmission mechanism for optical scanner	A transmission mechanism for optical scanner includes a screw bar, a first nut, a second nut, a retainer, a first spring and a second spring. The screw bar has external threads engageable with internal threads of the first and second nuts. The first nut is close to the transmission direction. The retainer is hollow and has a front and a rear wall to hold the first and second nut therebeween. The …	What is claimed is: 1. An transmission mechanism for optical scanner, comprising: an enalogate rotationable screw bar having threads formed on outside surface thereof; a first nut having internal threads formed in an internal round opening engageable with the threads of the screw bar; a second nut having internal threads formed in an internal round opening engageable with the threads of the screw…	2000-01-12	2003-03-18	H04N1/10 | H04N1/04	H04N1/10	358/471 | 358/474 | 358/497	358/471	US6535305	1	-	-	-	2020-01-12	INTELLECTUAL VENTURES I LLC	UMAX DATA SYSTEMS INC.	CHANG, TSANG-HUAI | FANG, PO-HUA	2	1	1	2015-05-05 | -EXPIRED DUE TO FAILURE TO PAY MAINTENANCE FEE | US | 2015-04-13 | -INFORMATION ON STATUS: PATENT DISCONTINUATION | US | 2015-03-18 | -LAPSE FOR FAILURE TO PAY MAINTENANCE FEES | US | 2014-10-24 | MAINTENANCE FEE REMINDER MAILED | US | 2013-06-18 | ASSIGNMENT | US | 2013-06-17 | ASSIGNMENT | US | 2010-08-24 | +FEE PAYMENT | US | 2009-08-14 | ASSIGNMENT | US | 2009-08-14 | ASSIGNMENT …	2015-05-05	Authorized invention	US6535305	1
US6434311	US09/481428	Reducing mode interference in transmission of a high order mode in optical fibers	An optical waveguide supporting a plurality of modes including an annulus which attenuates a desired mode to a lesser degree than any other mode in the plurality of modes. In one embodiment, the annulus is disposed in the core of the waveguide. In another embodiment, the annulus is concentric about the core. In another embodiment, the annulus has a predetermined width and radius. In yet another e…	What is claimed is: 1. An optical waveguide, comprising: a core for supporting a plurality of modes wherein a predetermined one of said modes is a desired high order mode; and at least one annulus disposed at a position at which said desired high order mode has substantially no energy, said annulus attenuating said desired high order mode to a lesser degree than any other mode in said plurality o…	2000-01-12	2002-08-13	G02B6/02 | G02B6/036 | G02B6/14 | G02B6/16 | G02B6/22	G02B6/02	385/126 | 385/123 | 385/29 | X/385123	385/126	AU2000054714A1 | EP1185895A1 | US6434311 | WO2000077549A1 | WO2000077549B1	5	US	60/138369	1999-06-10	2019-12-17	LASERCOMM, INC.	LASERCOMM INC.	DANZIGER, YOCHAY | HERMAN, ERAN | LEVY, URI | ROSENBLIT, MICHAEL	4	12	18	2006-10-10 | -EXPIRED DUE TO FAILURE TO PAY MAINTENANCE FEE | US | 2006-09-13 | -INFORMATION ON STATUS: PATENT DISCONTINUATION | US | 2006-08-14 | -LAPSE FOR FAILURE TO PAY MAINTENANCE FEES | US | 2006-03-01 | MAINTENANCE FEE REMINDER MAILED | US | 2000-03-27 | ASSIGNMENT | US	2006-10-10	Authorized invention	AU2000054714A1 | EP1185895A1 | US20020164140A1 | US60138369P0 | US6327403 | US6434311 | WO2000077549A1 | WO2000077549B1	8
US6240096	US09/481437	Fibre channel switch employing distributed queuing	The present invention is a fiber channel switch employing a distributed queuing algorithm for interconnecting a plurality of devices (workstations, supercomputer, peripherals) through their associated node ports (N_ports) and employs a fabric having a shared memory coupled to a plurality of fabric ports (F_ports) through a bi-directional bus over which memory addresses, frame data and communicati…	What is claimed is: 1. A bit-sliced memory based switch comprising: a plurality of first and second ports; a frame transfer controller FTC for receiving data frames from said plurality of first ports and for forwarding memory address information and data from said data frames; a plurality of memory buffers coupled to said frame transfer controller, wherein, each of said plurality of first ports i…	2000-01-12	2001-05-29	H04L12/56 | H04Q11/04	H04L12/56	370/412 | 370/382 | 370/396 | 370/423 | X/370382 | X/370396 | X/370423	370/412	AT327620T | DE69735921D1 | DE69735921T2 | EP0841781A2 | EP0841781A3 | EP0841781B1 | JP1998135952A | US5894481 | US6240096 | WO1998011691A1	10	US	61/975938	1997-11-21	2016-09-11	MCDATA CORPORATION	MCDATA CORPORATION	BOOK, DAVID	1	30	87	2015-01-22 | ASSIGNMENT | US | 2015-01-22 | ASSIGNMENT | US | 2015-01-21 | ASSIGNMENT | US | 2015-01-21 | ASSIGNMENT | US | 2015-01-21 | ASSIGNMENT | US | 2010-01-20 | ASSIGNMENT | US | 2009-07-21 | -EXPIRED DUE TO FAILURE TO PAY MAINTENANCE FEE | US | 2009-06-29 | -INFORMATION ON STATUS: PATENT DISCONTINUATION | US | 2009-05-29 | -LAPSE FOR FAILURE TO PAY MAINTENANCE FEES | US | 2008-12-22 | ASS…	2009-07-21	Authorized invention	AT327620T | DE1034686T1 | DE69735921D1 | DE69735921T2 | EP0841781A2 | EP0841781A3 | EP0841781B1 | EP1034686A1 | EP1034686A4 | JP1998135952A | JP2001524727A | US20010046235A1 | US20030053472A1 | US5894481 | US6031842 | US6240096 | US6510161 | US6763029 | WO1998011691A1 | WO1999027753A1	20
US6408114	US09/481905	Method of stabilization optical solitons, and equipment for implementing the method	The invention relates to a method of stabilizing managed optical solitons propagating in a dispersion-managed optical fiber transmission line, said method being characterized in that the following are performed periodically along the transmission line for each managed optical soliton: a first step consisting in establishing coupling that is substantially linear between the energy and the spectrum…	What is claimed is: 1. A method of stabilizing managed optical solitons propagating in a dispersion-managed optical fiber transmission line (7), in which method the following are performed once or more than once along the transmission line (7) for each managed optical soliton: a first step consisting in establishing coupling that is substantially linear between the energy and the spectrum width o…	2000-01-12	2002-06-18	H04B10/18 | G02F1/35 | H04B10/2507 | G02B6/00 | H01S3/00	H04B10/18	385/27 | 385/122 | X/385122 | X/359341	385/27	EP1021004A1 | FR2788648A1 | JP2000214502A | US6408114	4	FR	1999000436	1999-01-18	2020-01-12	ALCATEL	ALCATEL	HAMAIDE, JEAN-PIERRE | NEDDAM, FREDERIC	2	0	0	2006-08-15 | -EXPIRED DUE TO FAILURE TO PAY MAINTENANCE FEE | US | 2006-07-19 | -INFORMATION ON STATUS: PATENT DISCONTINUATION | US | 2006-06-19 | -LAPSE FOR FAILURE TO PAY MAINTENANCE FEES | US | 2006-01-04 | MAINTENANCE FEE REMINDER MAILED | US | 2000-05-02 | ASSIGNMENT | US	2006-08-15	Authorized invention	EP1021004A1 | FR2788648A1 | JP2000214502A | US6408114	4
US6220762	US09/481532	Collective connection structure of a plurality of optical connectors, optical connector arraying member, and adapter	The prevent invention relates to a collective connection structure, optical connector arraying member, and adapter, which are suitable for application in the field of optical transmission, and which are able to collectively, easily and accurately connect a plurality of optical connectors with fewer number of parts. Optical connectors (3a) through (3f) and (4a) through (4f) corresponding to the fi…	What is claimed is: 1. A collective connection structure of a plurality of optical connectors which collectively connect a first optical connector group in which a plurality of optical connectors are arrayed in a first optical connector arraying member in a stacked state and a second optical connector group in which a plurality of optical connectors are arrayed in a second optical connector array…	2000-01-12	2001-04-24	G02B6/38 | G02B6/36 | G02B6/00	G02B6/38	385/53	385/53	EP1077384A1 | EP1077384A4 | US6220762 | WO2000046624A1	4	-	-	-	2019-02-05	FUKUKAWA ELECTRIC CO., LTD., THE	THE FURUKAWA ELECTRIC CO., LTD.	KANAI, KEN | SHIINO, MASATA | WATANABE, TAKAYUKI | SUZUKI, OSAMU	4	0	0	2005-06-21 | -EXPIRED DUE TO FAILURE TO PAY MAINTENANCE FEE | US | 2005-05-25 | -INFORMATION ON STATUS: PATENT DISCONTINUATION | US | 2005-04-25 | -LAPSE FOR FAILURE TO PAY MAINTENANCE FEES | US | 2004-11-11 | MAINTENANCE FEE REMINDER MAILED | US | 2001-11-20 | CERTIFICATE OF CORRECTION | US | 2000-03-21 | ASSIGNMENT | US	2005-06-21	Authorized invention	EP1077384A1 | EP1077384A4 | JP1999052181A | JP3349405B2 | US6220762 | WO2000046624A1	6
US6792178	US09/481627	Fiber optic header with integrated power monitor	An optical header for coupling a light source to an optical fiber is disclosed. The header preferably includes a ceramic substrate that has a recess for a vertical cavity surface emitting laser (VCSEL), or alternatively an edge emitting laser. An optical fiber is preferably attached to a ceramic substrate and terminates at a light source. The end of the fiber is preferably cleaved or polished to …	The claimed invention is: 1. A method of coupling light from an optical header having a light source and a detector to an optical fiber having an inner reflective surface, the method comprising the steps of: producing a light from the light source such that the light impinges upon the inner reflective surface to thereby form a first light component that is reflected substantially along the longit…	2000-01-12	2004-09-14	G02B6/42 | G02B6/26	G02B6/42	385/31 | 385/39 | 385/47 | 385/49 | 385/88	385/31	US6792178	1	-	-	-	2020-01-12	II-VI DELAWARE, INC.	FINISAR CORPORATION	ZHOU, PING	1	0	2	2020-04-01 | ASSIGNMENT | US | 2016-11-01 | -EXPIRED DUE TO FAILURE TO PAY MAINTENANCE FEE | US | 2016-10-10 | -INFORMATION ON STATUS: PATENT DISCONTINUATION | US | 2016-09-14 | -LAPSE FOR FAILURE TO PAY MAINTENANCE FEES | US | 2016-04-22 | MAINTENANCE FEE REMINDER MAILED | US | 2012-03-14 | +FEE PAYMENT | US | 2008-03-24 | MAINTENANCE FEE REMINDER MAILED | US | 2008-03-14 | +FEE PAYMENT | US | 2…	2016-11-01	Authorized invention	US6792178	1
US6236477	US09/481430	Optical transmission and receiving module	An optical transmission and receiving module includes a light source; a light receiving element; and a light branching element for causing signal light from the light source to be incident on an optical fiber and causing signal light output from the optical fiber to be incident on the light receiving element. The light branching element includes a prism array including a plurality of triangular p…	What is claimed is: 1. An optical transmission and receiving module, comprising: a light source; a light receiving element; and a light branching element for causing signal light from the light source to be incident on an optical fiber and causing signal light output from the optical fiber to be incident on the light receiving element, wherein the light branching element includes a prism array in…	2000-01-12	2001-05-22	G02B27/12 | G02B5/04 | G02B6/42 | G02B6/34 | H01L31/0232 | H01L33/58 | H01L33/62 | H01S5/022 | G02B27/10	G02B27/12	359/640 | 359/618 | 359/619 | X/359618 | X/359619	359/640	CN1155843C | CN1260501A | JP2000266969A | JP3385238B2 | KR100355980B1 | KR1020000071235A | MY117973A | TW419610B | US6236477	9	JP | JP	1999005872 | 1999201047	1999-01-12 | 1999-07-14	2020-01-12	SHARP KABUSHIKI KAISHA	SHARP KABUSHIKI KAISHA	ISHIHARA, TAKEHISA | MIYUKI, HIDEKI | NAGURA, KAZUHITO | TERASHIOMA, KENTARO | NAKATSU, HIROSHI	5	11	15	2013-07-09 | -EXPIRED DUE TO FAILURE TO PAY MAINTENANCE FEE | US | 2013-06-17 | -INFORMATION ON STATUS: PATENT DISCONTINUATION | US | 2013-05-22 | -LAPSE FOR FAILURE TO PAY MAINTENANCE FEES | US | 2012-12-31 | MAINTENANCE FEE REMINDER MAILED | US | 2008-10-23 | +FEE PAYMENT | US | 2004-10-20 | +FEE PAYMENT | US | 2000-03-20 | ASSIGNMENT | US	2013-07-09	Authorized invention	CN1155843C | CN1260501A | JP2000266969A | JP3385238B2 | KR100355980B1 | KR1020000071235A | MY117973A | TW419610B | US6236477	9
US6535314	US09/481924	Satellite optical communication beam acquisition techniques	A communication system employing an optical beam 16 suitable for transmission of data between a first terminal 12 and a second terminal 22. The apparatus aligns beam 16 from terminal 22 with a beam receptor 92 located in terminal 12 within a first uncertainty region TU which enables tracking of data with beam 16. Optics 50 enables receipt of beam 16 and transmission of the beam along a path 58. A…	What is claimed is: 1. In a communication system employing an optical beam suitable for transmission of data between a first terminal located on an earth orbiting satellite and a second terminal remote from the first terminal, apparatus for aligning the beam received from the second terminal with a beam receptor located on the first terminal within a first uncertainty region which allows tracking…	2000-01-13	2003-03-18	H04B10/105 | G02B26/08 | H04B7/15 | H04B10/10 | H04B10/118 | H04B10/22 | H04B10/00	H04B10/105	398/121 | 250/491.1 | X/359152 | X/359159 | X/2504911	398/121	DE60124442D1 | DE60124442T2 | EP1130809A2 | EP1130809A3 | EP1130809B1 | JP2001251248A | US6535314	7	-	-	-	2020-01-13	TRW INC.	TRW INC.	MENDENHALL, TODD L. | NARIGON, MICHAEL L.	2	2	5	2014-09-11 | +FEE PAYMENT | US | 2010-09-10 | +FEE PAYMENT | US | 2010-02-10 | ASSIGNMENT | US | 2010-02-10 | ASSIGNMENT | US | 2009-11-30 | ASSIGNMENT | US | 2009-11-30 | ASSIGNMENT | US | 2006-09-18 | +FEE PAYMENT | US | 2003-02-27 | INFORMATION ON STATUS: PATENT GRANT | US | 2003-02-12 | ASSIGNMENT | US | 2003-02-12 | ASSIGNMENT | US | 2000-05-26 | ASSIGNMENT | US	2020-01-13	Authorized invention	DE60124442D1 | DE60124442T2 | EP1130809A2 | EP1130809A3 | EP1130809B1 | JP2001251248A | US6535314	7
US6590685	US09/481922	Satellite communication optical beam acquisition techniques using a plurality of scan patterns	A communication system employing an optical beam 17 suitable for transmission of data between a first terminal 12 and a second terminal 22. The apparatus transmits beam 17 from terminal 12 with two different scan patterns, a rosette pattern 625 or 650 for the central part of the scan, and a spiral pattern 600 for the remainder of the scan.	What is claimed is: 1. In a communication system employing an optical beam suitable for transmission of data between a first terminal located on an earth orbiting satellite and a second terminal remote from the first terminal, apparatus for transmitting the beam from the first terminal for alignment with a beam receptor located on the second terminal, comprising in combination: optics in the firs…	2000-01-13	2003-07-08	G01S3/786 | G01S3/78 | G02B26/08 | H04B10/10 | H04B10/118 | H04B10/22 | H04B10/00	G01S3/786	398/121 | 250/491.1 | 398/131 | 398/135 | X/359152 | X/359159 | X/2504911	398/121	DE60033366D1 | DE60033366T2 | EP1116959A2 | EP1116959A3 | EP1116959B1 | JP2001244893A | US6590685	7	-	-	-	2020-01-13	TRW INC.	NORTHROP GRUMMAN CORPORATION	MENDENHALL, TODD L. | NARIGON, MICHAEL L.	2	2	7	2014-12-31 | +FEE PAYMENT | US | 2011-01-04 | +FEE PAYMENT | US | 2010-02-10 | ASSIGNMENT | US | 2010-02-10 | ASSIGNMENT | US | 2009-11-30 | ASSIGNMENT | US | 2009-11-30 | ASSIGNMENT | US | 2007-01-08 | +FEE PAYMENT | US | 2003-06-19 | INFORMATION ON STATUS: PATENT GRANT | US | 2003-02-12 | ASSIGNMENT | US | 2003-02-12 | ASSIGNMENT | US | 2000-03-16 | ASSIGNMENT | US	2020-01-13	Authorized invention	DE60033366D1 | DE60033366T2 | EP1116959A2 | EP1116959A3 | EP1116959B1 | JP2001244893A | US6590685	7
US6327065	US09/481921	Fine pointing assembly configuration	A fine pointing assembly for steering a light beam in an optical inter-satellite communications system is disclosed. The fine pointing assembly (10) includes a mirror (30) connected to an assembly housing (20) by an outer gimbal (40), an inner gimbal (50) and a set of linear motors (60, 61, 62 and 63). The inner gimbal (50) is connected to the assembly housing (20) by flexure pivots (55 and 56) a…	What is claimed is: 1. An apparatus for directing a steering mirror in an optical communications system comprising: an assembly housing; a steering mirror for directing a light beam; an outer gimbal located within said assembly housing connected to the steering mirror; an inner gimbal located within said assembly housing rotatably connected to the outer gimbal on a first axis and to the assembly …	2000-01-13	2001-12-04	G02B7/182 | G02B26/08	G02B7/182	359/198.1 | 359/223.1 | 359/872 | 359/876	359/198.1	US6327065	1	-	-	-	2020-01-13	NORTHROP GRUMMAN CORPORATION	TRW INC.	DANIAL, ASHLEY POWERS | BALZ, JR., ARTHUR P.	2	3	3	2010-01-26 | -EXPIRED DUE TO FAILURE TO PAY MAINTENANCE FEE | US | 2010-01-04 | -INFORMATION ON STATUS: PATENT DISCONTINUATION | US | 2009-12-04 | -LAPSE FOR FAILURE TO PAY MAINTENANCE FEES | US | 2009-06-15 | MAINTENANCE FEE REMINDER MAILED | US | 2005-06-06 | +FEE PAYMENT | US | 2003-02-12 | ASSIGNMENT | US | 2003-02-12 | ASSIGNMENT | US | 2000-02-25 | ASSIGNMENT | US	2010-01-26	Authorized invention	US6327065	1
US6404190	US09/482110	Optical magnetic field sensor probe	An optical magnetic field sensor probe for detecting a magnetic field to be measured as an output light intensity, by disposing a polarizer, a magneto-optical device, and an analyzer mutually different in the transmission and polarization direction with respect to said polarizer, along the running direction of light, has an input optical fiber for feeding into to said polarizer through a first le…	What is claimed is: 1. An optical magnetic field sensor probe for detecting a magnetic field comprising: a polarizer, a magneto-optical device, and an analyzer, said analyzer being different in transmission and polarization direction from said polarizer along a light path, said optical magnetic field sensor probe further comprising an input optical fiber at one end of said magneto-optical device …	2000-01-13	2002-06-11	G01R33/032 | G02B6/26 | G02B6/32 | G02B6/24 | C01G29/00 | C30B29/28 | G02F1/09 | G02F1/00	G01R33/032	324/244.1 | 359/280 | X/359280	324/244.1	EP0791837A2 | EP0791837A3 | JP1997230013A | US20020039462A1 | US6037770 | US6160396 | US6370288 | US6404190	8	JP	1996033233	1996-02-21	2017-02-19	MATSUSHITA ELECTRIC INDUSTRIAL CO., LTD.	MATSUSHITA ELECTRIC INDUSTRIAL CO., LTD.	ITOH, NOBUKI | YOSHIKAWA, YUKIKO | ISHIZUKA, SATOSHI | MINEMOTO, HISASHI | ISHIKO, DAISUKE	5	4	4	2010-08-03 | -EXPIRED DUE TO FAILURE TO PAY MAINTENANCE FEE | US | 2010-07-12 | -INFORMATION ON STATUS: PATENT DISCONTINUATION | US | 2010-06-11 | -LAPSE FOR FAILURE TO PAY MAINTENANCE FEES | US | 2010-01-18 | MAINTENANCE FEE REMINDER MAILED | US | 2005-11-18 | +FEE PAYMENT | US	2010-08-03	Authorized invention	EP0791837A2 | EP0791837A3 | JP1997230013A | US20020039462A1 | US6037770 | US6160396 | US6333809 | US6370288 | US6404190	9
US6763195	US09/482782	Hybrid wireless optical and radio frequency communication link	A hybrid wireless optical and radio frequency (RF) communication link utilizes parallel free-space optical and RF paths for transmitting data and control and status information. The optical link provides the primary path for the data, and the RF link provides a concurrent or backup path for the network data, as well as a reliable and primary path for the control and status information. When atmos…	The invention claimed is: 1. A method of communicating data in a communication link extending across a terrestrial free-space region between two stations at ends of the link, comprising the steps of: communicating the data in an optical signal transmitted through an outdoor free-space optical path between the two stations; communicating control and status information in a radio frequency (RF) sig…	2000-01-13	2004-07-13	H04B10/10 | H04B1/74 | H04B10/02 | H04B10/118 | H04B10/22 | H04L29/14 | H04B10/00	H04B10/10	398/115 | 398/116 | 398/118 | 398/120 | 398/135 | 398/17 | 398/19 | 398/23 | 398/24 | 455/103 | 455/74 | X/398116 | X/398118 | X/398120 | X/398135 | X/455103	398/115	AT249697T | AU2001052868A1 | AU2001252868A1 | AU2001252868B2 | BRPI0016964A2 | CA2397303A1 | CN1227838C | CN1451210A | DE60005222D1 | DE60005222T2 | EP1249084A2 | EP1249084B1 | EP1343260A2 | EP1343260A3 | EP1370014A2 | EP1370014A3 | ES2202225T3 | HU0203671A2 | HU224304B1 | IL150553D0 | JP2003520491A | KR1020030007396A | MXPA02006909A | NZ520591A | NZ520591B | SG119252A1 | US20040037566A1 | US2004…	33	-	-	-	2020-01-13	SIGNIFY HOLDING B.V.	LIGHTPOINTE COMMUNICATIONS, INC.	WILLEBRAND, HEINZ | ACHOUR, MAHA	2	29	33	2019-06-05 | ASSIGNMENT | US | 2019-06-05 | ASSIGNMENT | US | 2016-01-13 | +FEE PAYMENT | US | 2012-01-13 | +FEE PAYMENT | US | 2008-01-21 | MAINTENANCE FEE REMINDER MAILED | US | 2008-01-14 | +FEE PAYMENT | US | 2004-06-28 | ASSIGNMENT | US | 2004-06-28 | ASSIGNMENT | US | 2004-06-24 | INFORMATION ON STATUS: PATENT GRANT | US | 2004-05-07 | ASSIGNMENT | US | 2003-08-04 | ASSIGNMENT | US | 2003-0…	2020-01-13	Authorized invention	AT249697T | AU2001052868A1 | AU2001252868A1 | AU2001252868B2 | BRPI0016964A2 | CA2397303A1 | CN1227838C | CN1451210A | DE60005222D1 | DE60005222T2 | EP1249084A2 | EP1249084B1 | EP1343260A2 | EP1343260A3 | EP1370014A2 | EP1370014A3 | ES2202225T3 | HU0203671A2 | HU224304B1 | IL150553D0 | JP2003520491A | KR1020030007396A | MXPA02006909A | NZ520591A | NZ520591B | SG119252A1 | SG90457A1 | TW485712B | …	35
US6701042	US09/482533	Arrayed waveguide grating module and device and method for monitoring optical signal using the same	An arrayed waveguide grating (AWG) module monitors the quality of a wavelength division multiplexed (WDM) multi-channel optical signal without using a special measurer in a wavelength division multiplexing (WDM) system, and a device monitors a WDM optical signal using the AWG module. The AWG module includes an input waveguide, a first star coupler, an AWG unit, a second star coupler, and an optic…	What is claimed is: 1. An arrayed waveguide grating (AWG) module, comprising: an input waveguide for receiving a wavelength division multiplexed (WDM) optical signal via an optical signal transmission medium; a first star coupler for splitting power of the WDM optical signal received by the input waveguide to obtain split optical signals, and for transmitting the split optical signals; an AWG uni…	2000-01-14	2004-03-02	G02B6/34 | H04J14/02 | G02B6/28 | G02B6/293	G02B6/34	385/37 | 385/24	385/37	CN1138163C | CN1260500A | DE10001388A1 | DE10001388B4 | FR2788596A1 | FR2788596B1 | GB0000618D0 | GB2346024A | GB2346024B | KR100322125B1 | KR1020000050763A | US6701042	12	KR	1019990000845	1999-01-14	2020-01-14	SAMSUNG ELECTRONICS CO., LTD.	SAMSUNG ELECTRONICS CO., LTD.	KANG, YONG-HOON | KIM, JEONG-MEE	2	9	9	2016-04-19 | -EXPIRED DUE TO FAILURE TO PAY MAINTENANCE FEE | US | 2016-03-28 | -INFORMATION ON STATUS: PATENT DISCONTINUATION | US | 2016-03-02 | -LAPSE FOR FAILURE TO PAY MAINTENANCE FEES | US | 2015-10-09 | MAINTENANCE FEE REMINDER MAILED | US | 2011-08-18 | +FEE PAYMENT | US | 2007-08-10 | +FEE PAYMENT | US | 2003-11-28 | ASSIGNMENT | US	2016-04-19	Authorized invention	CN1138163C | CN1260500A | DE10001388A1 | DE10001388B4 | FR2788596A1 | FR2788596B1 | GB0000618D0 | GB2346024A | GB2346024B | KR100322125B1 | KR1020000050763A | US6701042	12
US6347169	US09/482541	Apparatus and method for monitoring optical signal	An apparatus and method of monitoring multiple channel signals of a wavelength division multiplexing (WDM) signal in a WDM system. The optical signal monitoring apparatus includes: an optical demultiplexer having 2N+2 output ports, for receiving and demultiplexing by wavelength a wavelength division multiplexing (WDM) signal with N wavelengths, and outputting two output port signals for each chan…	What is claimed is: 1. An optical signal monitoring apparatus comprising: an optical demultiplexer having 2N output ports, for receiving and demultiplexing by wavelength a wavelength division multiplexing (WDM) signal with N wavelengths, and outputting two output port signals for each channel via the 2N output ports; a signal conversion unit for receiving the output port signals from the optical …	2000-01-14	2002-02-12	H04J14/02 | H04B10/08 | G02B6/293 | H04B10/077 | H04B10/079 | G02B6/28 | H04B10/12	H04J14/02	385/24 | 398/82	385/24	CN1155811C | CN1260480A | KR100322124B1 | KR1020000050762A | US6347169	5	KR	1019990000844	1999-01-14	2020-01-14	SAMSUNG ELECTRONICS ELECTRONICS CO., LTD.	SAMSUNG ELECTRONICS CO., LTD.	KANG, YONG-HOON | KIM, BYUNG-JIK	2	7	7	2014-04-01 | -EXPIRED DUE TO FAILURE TO PAY MAINTENANCE FEE | US | 2014-03-10 | -INFORMATION ON STATUS: PATENT DISCONTINUATION | US | 2014-02-12 | -LAPSE FOR FAILURE TO PAY MAINTENANCE FEES | US | 2013-09-20 | MAINTENANCE FEE REMINDER MAILED | US | 2009-07-15 | +FEE PAYMENT | US | 2005-07-20 | +FEE PAYMENT | US | 2002-02-05 | ASSIGNMENT | US	2014-04-01	Authorized invention	CN1155811C | CN1260480A | KR100322124B1 | KR1020000050762A | US6347169	5
US6297901	US09/482532	Optical attenuating isolator	An optical attenuating isolator obtained by combining an optical attenuator and an isolator into a module, is provided. The optical attenuating isolator includes a first collimator, an optical attenuating filter, an isolation unit, and a second collimator. The first collimator is connected to a first optical transmission medium, and collimates light received via the first optical transmission med…	What is claimed is: 1. An optical attenuating isolator comprising: a first collimator connected to a first optical transmission medium, the first collimator for collimating light received via the first optical transmission medium; an optical attenuating filter for attenuating the output light of the first collimator; an isolation unit for receiving light attenuated by the optical attenuating filt…	2000-01-14	2001-10-02	G02F1/09 | G02F1/01 | G02B6/00	G02F1/09	359/281 | 359/283 | X/359283	359/281	CN1131446C | CN1260499A | DE10001389A1 | DE10001389B4 | FR2788606A1 | GB0000616D0 | GB2345761A | GB2345761B | KR1020000050764A | US6297901	10	KR	1019990000846	1999-01-14	2020-01-14	SAMSUNG ELECTRONICS CO., LTD.	SAMSUNG ELECTRONICS CO., LTD.	KIM, JEONG-MEE	1	5	5	2013-11-19 | -EXPIRED DUE TO FAILURE TO PAY MAINTENANCE FEE | US | 2013-10-28 | -INFORMATION ON STATUS: PATENT DISCONTINUATION | US | 2013-10-02 | -LAPSE FOR FAILURE TO PAY MAINTENANCE FEES | US | 2013-05-10 | MAINTENANCE FEE REMINDER MAILED | US | 2009-03-04 | +FEE PAYMENT | US | 2005-03-09 | +FEE PAYMENT | US | 2000-10-24 | ASSIGNMENT | US	2013-11-19	Authorized invention	CN1131446C | CN1260499A | DE10001389A1 | DE10001389B4 | FR2788606A1 | GB0000616D0 | GB2345761A | GB2345761B | KR1020000050764A | US6297901	10
US7296753	US09/484376	Isolated control apparatus incorporating light controlled power semiconductors	A system for direct optical control of electronic power semiconductors includes an optical triggering circuit at a first location, wherein said optical triggering circuit generates an optical trigger signal, a power circuit located at a second location remote from the first location, wherein said power circuit includes a photoconductor that is responsive to the optical trigger signal generated by…	1. An apparatus for controlling a control surface of an aircraft comprising: an optical triggering circuit at a first location within a substantially benign electronic environment including a cockpit of the aircraft, wherein said optical triggering circuit generates an optical trigger signal; a power circuit located at a second location remote from the first location within a substantially harsh …	2000-01-14	2007-11-20	G06K7/10	G06K7/10	235/462.48 | 235/454	235/462.48	US7296753	1	-	-	-	2020-01-14	BAE SYSTEMS INFORMATION AND ELECTRONIC SYSTEMS INTEGRATION INC.	BAE SYSTEMS INFORMATION AND ELECTRONIC SYSTEMS INTEGRATION INC.	ZUCKER, OVED SHLOMO FRANK	1	24	27	2020-01-14 | -EXPIRED DUE TO FAILURE TO PAY MAINTENANCE FEE | US | 2019-12-23 | -LAPSE FOR FAILURE TO PAY MAINTENANCE FEES | US | 2019-12-23 | -INFORMATION ON STATUS: PATENT DISCONTINUATION | US | 2019-07-08 | FEE PAYMENT PROCEDURE | US | 2015-05-20 | +FEE PAYMENT | US | 2011-05-20 | +FEE PAYMENT | US | 2007-10-31 | INFORMATION ON STATUS: PATENT GRANT | US | 2006-10-13 | ASSIGNMENT | US | 2001-07…	2020-01-14	Authorized invention	US7296753	1
US7769300	US09/890597	Reducing the distortion of optical pulses caused by polarization mode dispersion in optical communication systems	A method and device for reducing the distortion of optical pulses caused by the polarization mode dispersion in optical communication systems is provided. When an optical pulse having any polarization is transmitted through an optical communication system, which is optically anisotropic, at least in sections, the optical pulse may become distorted due to the different velocities of the various po…	1. A method of reducing distortion of optical signal transmission in an optical communication system, comprising:providing the optical communication system having at least one section of optical transmission medium which exhibits one of a preferred and a substantially constant birefringence; transmitting an optical signal in the optical communication system; measuring a transmission quality of th…	2000-01-17	2010-08-03	H04B10/00 | G02F1/01 | G02F1/03 | G02F1/13 | H04B10/135 | H04B10/2507	H04B10/00	398/152 | 356/73.1 | 385/11 | 398/147 | 398/158 | 398/159 | 398/65 | X/398147 | X/398158 | X/398159 | 356/73.1	398/152	AT225994T | CA2353873A1 | CA2353873C | DE19904137A1 | DE50000620D1 | EP1151559A1 | EP1151559B1 | JP2002536909A | JP2002536909A5 | JP4410419B2 | US7769300 | WO2000046942A1	12	DE	19904137	1999-02-03	2020-01-17	DEUTSCHE TELEKOM AG	DEUTSCHE TELEKOM AG	DULTZ, WOLFGANG | BERESNEV, LEONID | FRINS, ERNA | KUEPPERS, FRANKO | SCHMITZER, HEIDRUN | VOBIAN, JOACHIM | WEIERSHAUSEN, WERNER	7	0	0	2014-09-23 | -EXPIRED DUE TO FAILURE TO PAY MAINTENANCE FEE | US | 2014-09-01 | -INFORMATION ON STATUS: PATENT DISCONTINUATION | US | 2014-08-03 | -LAPSE FOR FAILURE TO PAY MAINTENANCE FEES | US | 2014-03-14 | MAINTENANCE FEE REMINDER MAILED | US | 2002-07-23 | ASSIGNMENT | US	2014-09-23	Authorized invention	AT225994T | CA2353873A1 | CA2353873C | DE19904137A1 | DE50000620D1 | EP1151559A1 | EP1151559B1 | JP2002536909A | JP2002536909A5 | JP4410419B2 | US7769300 | WO2000046942A1	12
US7082266	US09/484057	Optical filter and apparatus and method for monitoring optical channel using the optical filter	An apparatus and method for analyzing the spectrum of a wavelength division multiplexed (WDM) optical signal, in wavelength division multiplexing (WDM) optical transmission systems, are provided. An optical filter includes an input unit for receiving a wavelength division multiplexed (WDM) optical signal via an optical transmission medium and outputting optical signals that have different inciden…	1. An optical channel monitoring apparatus, comprising: an input unit comprising a lensed fiber receiving a wavelength division multiplexed (WDM) optical signal comprising a plurality of channels occupying a same space via an optical transmission medium and producing a collimated beam of optical signals, said input unit further comprising a concave lens receiving said collimated beam and outputti…	2000-01-18	2006-07-25	H04J14/02 | G02B5/20 | G02F1/365 | H04B10/079	H04J14/02	398/79 | 385/39 | 398/14 | 398/34 | 398/9	398/79	CN1208676C | CN1261164A | KR1020000051028A | US7082266	4	KR	1019990001260	1999-01-18	2020-01-18	SAMSUNG ELECTRONICS CO., LTD.	SAMSUNG ELECTRONICS CO., LTD.	SHIN, KEUN-HO	1	0	0	2010-09-14 | -EXPIRED DUE TO FAILURE TO PAY MAINTENANCE FEE | US | 2010-08-23 | -INFORMATION ON STATUS: PATENT DISCONTINUATION | US | 2010-07-25 | -LAPSE FOR FAILURE TO PAY MAINTENANCE FEES | US | 2010-03-01 | MAINTENANCE FEE REMINDER MAILED | US | 2000-10-24 | ASSIGNMENT | US	2010-09-14	Authorized invention	CN1208676C | CN1261164A | KR1020000051028A | US7082266	4
US6573950	US09/484525	Optical projection apparatus, transmission type screen, and projection type image display apparatus	A single-panel liquid crystal rear side projection type image display apparatus, which is compact in size and can satisfy requirements of both brightness and color purity and can focus images very sharply with the contrast property improved significantly and with less screen distortion, and a projection lens unit comprising three lens groups of about F1.5, which is composed so as to cool the vide…	What is claimed is: 1. A transmission type screen used for a projection type image display unit for expanding and projecting images on said screen with the use of an optical lighting system provided with means for separating white light flux from a white light source into three primary color light fluxes of red, green, and blue and irradiating each of those three primary color light fluxes on a d…	2000-01-18	2003-06-03	G02B13/16 | G03B21/10 | H04N9/31 | H04N5/74 | G02B5/26 | G02B5/30 | G02B13/18 | G02B13/22 | G02F1/13 | G02F1/1335 | G03B21/00 | G03B33/12 | G02F1/00 | G03B21/14 | G02B27/28	G02B13/16	348/744 | 348/750 | 348/756 | 348/759 | 348/E5.141 | 348/E5.143 | 348/E9.027 | 353/20 | 353/31 | 359/487.04 | X/348750 | X/348756 | X/348759 | X/359487 | X/359495 | 359/487.4	348/744	CN1147140C | CN1261755A | JP2000214527A | JP3551058B2 | KR100359594B1 | KR1020000053562A | US20030197812A1 | US20030202127A1 | US20050088576A1 | US6573950 | US6894729 | US6956624 | US7081927	13	JP	1999012730	1999-01-21	2020-01-18	MAXELL, LTD.	HITACHI, LTD.	HIRATA, KOJI | OGURA, NAOYUKI | YATSU, MASAHIKO | IKEDA, HIDEHIRO	4	9	10	2018-01-25 | ASSIGNMENT | US | 2018-01-25 | ASSIGNMENT | US | 2015-07-21 | -EXPIRED DUE TO FAILURE TO PAY MAINTENANCE FEE | US | 2015-06-29 | -INFORMATION ON STATUS: PATENT DISCONTINUATION | US | 2015-06-03 | -LAPSE FOR FAILURE TO PAY MAINTENANCE FEES | US | 2015-01-09 | MAINTENANCE FEE REMINDER MAILED | US | 2014-09-08 | ASSIGNMENT | US | 2013-06-12 | ASSIGNMENT | US | 2010-10-29 | +FEE PAYMENT …	2015-07-21	Authorized invention	CN1147140C | CN1261755A | JP2000214527A | JP2004157547A | JP2006323420A | JP2007041607A | JP3551058B2 | JP3912370B2 | JP4039448B2 | JP4466626B2 | KR100359594B1 | KR1020000053562A | US20030197812A1 | US20030202127A1 | US20050088576A1 | US6573950 | US6894729 | US6956624 | US7081927	19
US7292608	US09/484961	Method and apparatus for transferring synchronous optical network/synchronous digital hierarchy(SONET/SDH) frames on parallel transmission links	The present invention relates to methods and systems for transferring SONET/SDH frames between nodes by mapping the SONET/SDH frames onto individual channels of data and transferring the SONET/SDH frames over parallel transmission links. More particularly, the methods for transferring SONET/SDH frames includes transmitting SONET/SDH frames and receiving SONET/SDH frames using a transceiver module.	1. A system for transferring synchronous optical network/synchronous digital hierarchy (SONET/SDH) frames between a first and second node comprising: a demultiplexer to map frame markers used to generate framing pulses and frame bytes of a SONET/SDH frame onto a plurality of data channels; an encoder to encode and translate the frame markers and frame bytes on each data channel for transmission; …	2000-01-18	2007-11-06	H04J3/07	H04J3/07	370/506 | 370/512 | 370/536 | 370/907	370/506	US7292608	1	US	60/168049	1999-11-30	2020-01-18	CISCO TECHNOLOGY, INC.	CISCO TECHNOLOGY, INC.	NOWELL, MARK C. | NICHOLL, GARY | OUELLET, JEAN-YVES	3	4	4	2019-05-06 | +MAINTENANCE FEE PAYMENT | US | 2015-05-06 | +FEE PAYMENT | US | 2011-05-06 | +FEE PAYMENT | US | 2007-10-17 | INFORMATION ON STATUS: PATENT GRANT | US | 2000-04-12 | ASSIGNMENT | US	2020-01-18	Authorized invention	US60168049P0 | US7292608	2
US6310704	US09/484286	Communication apparatus for transmitting and receiving signals over a fiber-optic waveguide using different frequency bands of light	Apparatus for transmitting and receiving signals over a fiber-optic waveguide using different frequency bands of light, i.e. by wavelength division multiplexing. A plurality of signal couplers interfaces modulated signals onto the waveguide in separate optical frequency bands, and a plurality of signal probes forming a probe array at one or more places in the waveguide, receives the signals, whic…	We claim: 1. Communication apparatus for transmitting and receiving signals over a fiber-optic waveguide using different frequency bands of light (Wavelength Division Multiplexing), the apparatus comprising: a waveguide serving as a signal transmission medium; a plurality of signal couplers for interfacing modulated signals onto the waveguide in separate optical frequency bands; a plurality of si…	2000-01-18	2001-10-30	G01S3/02 | G01S3/74 | H04B7/08 | H04J14/02 | H04B10/12	G01S3/02	398/9 | X/359123 | X/359124 | X/359125 | X/359173	398/9	US6018317 | US6310704	2	US | US | US	61/736630 | 61/731201 | 61/653093	1996-10-23 | 1996-10-04 | 1996-05-24	2015-06-02	NORTHROP GRUMMAN SYSTEMS CORPORATION	TRW INC.	DOGAN, MITHAT CAN | STEARNS, STEPHEN DEANE	2	36	77	2013-03-14 | +FEE PAYMENT | US | 2010-02-10 | ASSIGNMENT | US | 2010-02-10 | ASSIGNMENT | US | 2009-11-30 | ASSIGNMENT | US | 2009-11-30 | ASSIGNMENT | US | 2009-04-23 | +FEE PAYMENT | US | 2005-05-02 | +FEE PAYMENT | US | 2003-02-12 | ASSIGNMENT | US | 2003-02-12 | ASSIGNMENT | US | 2001-10-11 | INFORMATION ON STATUS: PATENT GRANT | US	2015-06-02	Authorized invention	IL118539D0 | IL118540D0 | IL118541D0 | IL118543D0 | US6018317 | US6208295 | US6215983 | US6310704 | US6535666 | US6658234 | US6697633	11
US6141149	US09/487074	Multilayer film having a continuous and disperse phase	An optical film is provided which comprises a disperse phase of polymeric particles disposed within a continuous birefringent matrix. The film is oriented, typically by stretching, in one or more directions. The size and shape of the disperse phase particles, the volume fraction of the disperse phase, the film thickness, and the amount of orientation are chosen to attain a desired degree of diffu…	What is claimed is: 1. A method for making a polarizer, comprising the steps of: creating a blend of first and second diverse thermoplastic polymers, wherein said first thermoplastic polymer is present as a continuous phase and is capable of undergoing strain-induced birefringence, and wherein said second thermoplastic polymer is present as a disperse phase; and orienting the blend in at least on…	2000-01-19	2000-10-31	G02B5/30	G02B5/30	359/489.13 | 359/487.06 | 359/493.01 | 359/900 | X/359494 | X/359900 | 359/487.6 | 359/493.1	359/489.13	US5867316 | US5991077 | US6031665 | US6141149	4	-	-	-	2016-02-29	3M INNOVATIVE PROPERTIES COMPANY	3M INNOVATIVE PROPERTIES COMPANY	CARLSON, LOCKWOOD W. | KOTZ, ARTHUR L. | NEVITT, TIMOTHY J. | OUDERKIRK, ANDREW J. | STOVER, CARL A. | WEBER, MICHAEL F. | ALLEN, RICHARD C. | MAJUMDAR, BISWAROOP	8	5	31	2012-04-11 | +FEE PAYMENT | US | 2008-05-12 | MAINTENANCE FEE REMINDER MAILED | US | 2008-04-30 | +FEE PAYMENT | US | 2004-04-30 | +FEE PAYMENT | US | 2002-04-16 | CERTIFICATE OF CORRECTION | US | 2000-10-12 | INFORMATION ON STATUS: PATENT GRANT | US	2016-02-29	Authorized invention	US5867316 | US5991077 | US6005713 | US6031665 | US6141149	5
US6643021	US09/487852	Method for controlling optical property measurement system	The present invention provides a controlling method of optical property measurement system wherein optical properties of a liquid sample are measured by projecting first light to analyze transmitted light, the method comprising the steps of projecting additional light to a path of the first light or in a periphery thereof to detect the presence or absence of bubbles and/or particles which may int…	What is claimed is: 1. A method for controlling an optical property measurement system wherein optical properties of a liquid sample accommodated in a sample cell are measured by projecting a first light to the liquid sample to analyze light transmitted through the liquid sample, the method comprising the steps of: projecting a second light to a path or a periphery of the path of the first light …	2000-01-19	2003-11-04	G01N21/15 | G01N21/03 | G01N21/05 | G01N21/21 | G01N21/27 | G01N21/00	G01N21/15	356/436	356/436	EP1022557A1 | JP2000214079A | JP3390354B2 | US6643021	4	JP	1999014930	1999-01-22	2020-01-19	MATSUSHITA ELECTRIC INDUSTRIAL CO., LTD.	MATSUSHITA ELECTRIC INDUSTRIAL CO., LTD.	KAWAMURA, TATSUROU	1	2	4	2011-12-27 | -EXPIRED DUE TO FAILURE TO PAY MAINTENANCE FEE | US | 2011-12-05 | -INFORMATION ON STATUS: PATENT DISCONTINUATION | US | 2011-11-04 | -LAPSE FOR FAILURE TO PAY MAINTENANCE FEES | US | 2011-06-13 | MAINTENANCE FEE REMINDER MAILED | US | 2007-04-06 | +FEE PAYMENT | US | 2000-01-19 | ASSIGNMENT | US	2011-12-27	Authorized invention	EP1022557A1 | JP2000214079A | JP3390354B2 | US6643021	4
US6965736	US09/913375	Method for monitoring the transmission quality of an optical transmission system, in particular of an optical wavelength-division multiplex network	A method for monitoring the transmission quality of an optical transmission system, such as, for example, an optical wavelength division-multiplex network. An amplitude histogram of an optical signal (transmission signal) transmitted over the transmission system may be plotted and classified, with the assistance of a neural network, according to bit error rates and/or causes of faults. The need f…	1. A method for monitoring transmission quality of an optical signal in an optical transmission system, the method comprising: plotting an amplitude histogram of the optical signal transmitted over the optical transmission system; classifying the amplitude histogram of the optical signal according to at least one of bit error rates and fault causes by: acquiring input data from the amplitude hist…	2000-01-20	2005-11-15	H04B10/08 | H04B10/00 | H04B10/02 | H04B10/079 | H04J14/02	H04B10/08	398/27 | 398/14 | 398/17 | 398/20 | 398/34	398/27	AT227907T | DE19905814A1 | DE50000752D1 | EP1153488A1 | EP1153488B1 | US6965736 | WO2000048337A1	7	DE	19905814	1999-02-12	2020-01-20	DEUTCHE TELEKOM AG	DEUTSCHE TELEKOM AG	HANIK, NORBERT | SCHMID, HERBERT	2	0	0	2014-01-07 | -EXPIRED DUE TO FAILURE TO PAY MAINTENANCE FEE | US | 2013-12-16 | -INFORMATION ON STATUS: PATENT DISCONTINUATION | US | 2013-11-15 | -LAPSE FOR FAILURE TO PAY MAINTENANCE FEES | US | 2013-06-28 | MAINTENANCE FEE REMINDER MAILED | US | 2009-05-07 | +FEE PAYMENT | US | 2001-12-03 | ASSIGNMENT | US	2014-01-07	Authorized invention	AT227907T | DE19905814A1 | DE50000752D1 | EP1153488A1 | EP1153488B1 | US6965736 | WO2000048337A1	7
US6335869	US09/489184	Removable small form factor fiber optic transceiver module and electromagnetic radiation shield	An easily removable modular optical signal transceiver unit for conversion between modulated light signal transmission and electronic data signals and which conforms to the Small Form Factor standard for transceiver interfaces is disclosed. The structural details of its chassis include aspects which insure the proper positioning of electronic circuit boards of a transmitter optical subassembly an…	We claim: 1. An electromagnetic interference suppression shield of a removable fiber optic transceiver module having a duplex portion for receiving fiber optic connectors in one side surface of said module, an electronic circuit board contained within said module, said module comprising a plurality of side walls, said circuit board comprising a transmitter optical subassembly, a receiver optical …	2000-01-20	2002-01-01	G02B6/42 | H05K9/00	G02B6/42	361/816 | 174/367 | 174/384 | 361/800 | 361/802 | 385/92 | 439/607.01 | 439/607.1	361/816	US6335869	1	-	-	-	2020-01-20	LUMENTUM OPERATIONS LLC	INTERNATIONAL BUSINESS MACHINES CORPORATION	BRANCH, SCOTT M. | GAIO, DAVID PETER | HOGAN, WILLIAM K.	3	96	124	2019-12-13 | ASSIGNMENT | US | 2019-12-13 | ASSIGNMENT | US | 2019-12-13 | ASSIGNMENT | US | 2018-12-11 | ASSIGNMENT | US | 2018-12-11 | ASSIGNMENT | US | 2016-01-28 | ASSIGNMENT | US | 2016-01-28 | ASSIGNMENT | US | 2016-01-19 | ASSIGNMENT | US | 2016-01-19 | ASSIGNMENT | US | 2015-08-21 | ASSIGNMENT | US | 2013-03-14 | +FEE PAYMENT | US | 2009-07-01 | +FEE PAYMENT | US | 2005-07-01 | +FEE PAYME…	2020-01-20	Authorized invention	US6335869	1
US6476905	US09/488159	Step and scan exposure system equipped with a plurality of attenuator blades for exposure control	A step and scan exposure system that is equipped with a plurality of attenuator blades for achieving exposure control in a photolithographic scanner is described. In the exposure system, at least two attenuator blades each equipped with at least three attenuators are utilized for producing an attenuated optical beam from an optical source such as from a mercury lamp. By using a suitable number of…	The embodiment of the invention in which an exclusive property or privilege is claimed are defined as follows: 1. A step and scan exposure system equipped with a plurality of attenuator blades for exposure control comprising: a main chamber containing an optical source therein and an optical port in a first chamber wall adopted for outputting an optical beam; and at least two attenuator blades mo…	2000-01-20	2002-11-05	G03F7/20 | G03B27/72 | G03B27/42 | G03B27/54	G03F7/20	355/71 | 355/53 | 355/67	355/71	US6476905	1	-	-	-	2020-01-20	TAIWAN SEMICONDUCTOR MANUFACTURING CO. LTD.	TAIWAN SEMICONDUCTOR MANUFACTURING CO., LTD.	LI, MENG CHUN	1	7	11	2014-04-09 | +FEE PAYMENT | US | 2010-04-29 | +FEE PAYMENT | US | 2006-04-07 | +FEE PAYMENT | US | 2002-10-17 | INFORMATION ON STATUS: PATENT GRANT | US | 2000-01-20 | ASSIGNMENT | US	2020-01-20	Authorized invention	US6476905	1
US6538613	US09/889125	Arrangement for aiming a radio link antenna	The invention relates to a method for aiming an antenna, in which method the antenna (A1, A2) is installed in a desired position in order to aim the antenna (A1, A2) at a target (A1, A2) for the reception, transmission or reception and transmission of radio signals. According to the invention, the direction (LOS) of the target (A1, A2) for selecting the position of the antenna (A1, A2) is determi…	What is claimed is: 1. A method for aiming an antenna, in which method the antenna (A1, A2) is installed in a desired position in order to aim the antenna (A1, A2) at a target (A1, A2) for the reception or transmission or both reception and transmission of radio signals, characterized in that the direction (LOS) of the target (A1, A2) for selecting the position of the antenna (A1, A2) is determin…	2000-01-20	2003-03-25	H01Q1/12 | H01Q3/08 | H01Q3/00	H01Q1/12	343/757 | 342/359 | X/342359	343/757	AT262736T | AU2000022973A1 | CN1164007C | CN1337075A | DE60009267D1 | DE60009267T2 | EP1145375A1 | EP1145375B1 | FI990107A | FI990107A0 | US6538613 | WO2000044067A1	12	FI	1999000107	1999-01-20	2020-01-20	PROVENANCE ASSET GROUP LLC	NOKIA CORPORATION	PURSIHEIMO, JUHANI	1	2	2	2019-02-14 | ASSIGNMENT | US | 2017-09-13 | ASSIGNMENT | US | 2017-09-13 | ASSIGNMENT | US | 2017-09-13 | ASSIGNMENT | US | 2017-09-13 | ASSIGNMENT | US | 2017-09-13 | ASSIGNMENT | US | 2017-09-13 | ASSIGNMENT | US | 2014-11-19 | ASSIGNMENT | US | 2014-11-19 | ASSIGNMENT | US | 2014-09-18 | +FEE PAYMENT | US | 2010-09-17 | +FEE PAYMENT | US | 2008-04-23 | ASSIGNMENT | US | 2006-09-01 | +FEE PAYME…	2020-01-20	Authorized invention	AT262736T | AU2000022973A1 | CN1164007C | CN1337075A | DE60009267D1 | DE60009267T2 | EP1145375A1 | EP1145375B1 | FI990107A | FI990107A0 | US6538613 | WO2000044067A1	12
US6609838	US09/489870	Removable small form factor fiber optic transceiver module chassis	An easily removable modular optical signal transceiver unit for conversion between modulated light signal transmission and electronic data signals and which conforms to the Small Form Factor standard for transceiver interfaces is disclosed. The structural details of its chassis include aspects which insure the proper positioning of electronic circuit boards of a transmitter optical subassembly an…	We claim: 1. A fiber optic transceiver module comprising: a preformed chassis having a bottom wall, first and second side walls, and a top wall; said preformed chassis including a mating region therein for accepting a connector; an electronic circuit board; and a transmitter optical subassembly and a receiver optical subassembly electrically connected to said electronic circuit board; wherein sai…	2000-01-20	2003-08-26	G02B6/42 | H05K9/00 | G02B6/00	G02B6/42	385/92 | 361/752 | 439/76.1	385/92	US6609838	1	-	-	-	2020-01-20	JDS UNIPHASE CORPORATION	JDS UNIPHASE CORPORATION	BRANCH, SCOTT M. | GAIO, DAVID PETER | HOGAN, WILLIAM K.	3	17	18	2015-10-13 | -EXPIRED DUE TO FAILURE TO PAY MAINTENANCE FEE | US | 2015-09-21 | -INFORMATION ON STATUS: PATENT DISCONTINUATION | US | 2015-08-26 | -LAPSE FOR FAILURE TO PAY MAINTENANCE FEES | US | 2015-04-03 | MAINTENANCE FEE REMINDER MAILED | US | 2011-02-28 | +FEE PAYMENT | US | 2007-02-26 | +FEE PAYMENT | US | 2002-03-01 | ASSIGNMENT | US | 2000-01-20 | ASSIGNMENT | US	2015-10-13	Authorized invention	US6609838	1
US6535315	US09/490020	Optical fiber transmitter for simultaneously suppressing stimulated brillouin scattering and self/external-phase modulation-induced nolinear distortions in a long-distance broadband distribution system	The invention provide an optical fiber transmitter by both suppressing stimulated Brillouin scattering (SBS) effect and composite second-order (CSO) distortions at an optimized condition. The optical fiber transmitter includes a frequency modulator generating a first tone microwave with frequency f1 coupled to a laser source, and a phase modulator generating a second tone microwave with frequency…	What is claimed is: 1. An optical fiber transmitter comprising: a light source to produce a light in use; a first frequency modulator coupled to the light source, wherein the first frequency modulator generates a first tone microwave with a first frequency f1 to drive the light source; an external phase modulator coupled to the light source to receive the light exported from the light source; a s…	2000-01-21	2003-03-18	H04B10/152 | H04B10/155 | H04B10/18 | H04B10/04	H04B10/152	398/182 | X/359176 | X/359184 | X/359185 | X/359186 | X/359187 | X/359188	398/182	US6535315	1	-	-	-	2020-01-21	OCP ASIA, INC.	NEW ELITE TECHNOLOGIES, INC.	WAY, WINSTON I. | WU, MING-CHIA | WANG, CHIUNG-HUNG	3	23	35	2014-08-11 | +FEE PAYMENT | US | 2013-01-24 | ASSIGNMENT | US | 2010-07-29 | +FEE PAYMENT | US | 2006-06-02 | +FEE PAYMENT | US | 2004-11-29 | ASSIGNMENT | US | 2003-02-27 | INFORMATION ON STATUS: PATENT GRANT | US | 2000-01-21 | ASSIGNMENT | US	2020-01-21	Authorized invention	US6535315	1
US6396980	US09/488937	Multi-port fiber optic device with V-groove dual fiber collimator for WDM application	A multi-port fiber optic device (10) includes a dual fiber first collimator (12) which comprises a ferrule (18) with the input fiber (30) and the output fiber (32) therein, a gradient index rod lens (20) adhesively attached to the ferrule (18), and a filter (22) adhesively attached to the lens (20) opposite to the ferrule (18). A second collimator (14) is generally positioned in front of the firs…	We claim: 1. A multiplexor/demultiplexor comprising: an input first collimator and an output second collimator coaxially enclosed within a protective soldering sleeve; the first collimator including a ferrule with an input first optical fiber and an output second optical fiber embedded within a pair of corresponding V-shaped grooves in the ferrule; a gradient index rod lens attached to a front po…	2000-01-21	2002-05-28	G02B6/32 | G02B6/34 | G02B6/26 | H04J14/02	G02B6/32	385/34 | 385/24 | 385/31 | 385/33 | 385/52 | 385/65 | 385/72 | 385/73 | 385/83 | 385/92 | 385/93 | 398/79 | X/359124 | X/359131	385/34	US6396980	1	-	-	-	2019-02-22	ALLIANCE FIBER OPTICS PRODUCTS, INC	ALLIANCE FIBER OPTICS PRODUCTS, INC.	LIU, YUQIAO | LI, CHIANCHIU | CHEN, GAOFENG | CHANG, PETER C.	4	11	12	2013-11-18 | +FEE PAYMENT | US | 2009-11-20 | +FEE PAYMENT | US | 2006-02-07 | +SURCHARGE FOR LATE PAYMENT | US | 2006-02-07 | +FEE PAYMENT | US | 2005-12-14 | MAINTENANCE FEE REMINDER MAILED | US | 2002-05-10 | INFORMATION ON STATUS: PATENT GRANT | US | 2000-01-21 | ASSIGNMENT | US	2019-02-22	Authorized invention	CN1327163A | EP1158328A2 | EP1158328A3 | JP2002116342A | TWI226466B | US20010046349A1 | US20020021867A1 | US6246812 | US6396980 | US6400862 | US6498876 | US6532325 | US6535668	13
US6530524	US09/489472	Portable electronic apparatus having a scanner and a data transmitter	A portable electronic apparatus includes a light source; memory circuitry that stores data; optical scanning circuitry that uses the light source to optically scan an image and to generate data corresponding to the image to be stored in the memory circuitry; an optical transmitter using the light source to optically transmit data in the memory circuitry; a selector connected with the light source…	What is claimed is: 1. A portable electronic apparatus, comprising: a light source; a memory circuitry that stores data; an optical scanning circuitry that uses the light source to optically scan an image supported by a pad and a roller which are electrically conductive and establish an electrical connection when the pad and the roller are in contact with each other, and to generate data correspo…	2000-01-21	2003-03-11	G06F1/16 | G06K17/00 | G06K7/10 | G06F15/02 | G06F3/00 | H04N1/107	G06F1/16	235/462.2 | 235/462.25 | 235/470 | X/23546225 | X/235470	235/462.2	JP2000214969A | JP2000214969A5 | JP3857826B2 | US6530524	4	JP	1999014306	1999-01-22	2020-01-21	PIONEER CORPORATION	PIONEER CORPORATION	KURODA, KAZUO | WATANABE, MITSUHIRO	2	0	0	2011-05-03 | -EXPIRED DUE TO FAILURE TO PAY MAINTENANCE FEE | US | 2011-04-11 | -INFORMATION ON STATUS: PATENT DISCONTINUATION | US | 2011-03-11 | -LAPSE FOR FAILURE TO PAY MAINTENANCE FEES | US | 2010-10-18 | MAINTENANCE FEE REMINDER MAILED | US | 2006-08-18 | +FEE PAYMENT | US | 2000-01-21 | ASSIGNMENT | US	2011-05-03	Authorized invention	JP2000214969A | JP2000214969A5 | JP3857826B2 | US6530524	4
US6335995	US09/488643	Dispersion-shifted fiber	The present invention aims to provide a dispersion-shifted fiber which can effectively restrain nonlinear optical effects from occurring and has a configuration suitable for long-haul light transmission. The dispersion-shifted fiber has, as various characteristics at a wavelength of 1,550 nm, a dispersion level of 1.0 to 4.5 ps/nm/km in terms of absolute value, a dispersion slope not greater than…	What is claimed is: 1. A dispersion-shifted fiber having a zero-dispersion wavelength out of a wavelength band of 1.53 to 1.56 .mu.m and having: a dispersion level of 1.0 to 4.5 ps/nm/km in terms of absolute value at a wavelength of 1,550 nm; a dispersion slope not greater than 0.13 ps/nm.sup.2 /km in terms of absolute value at the wavelength of 1,550 nm; an effective area not less than 70 .mu.m.…	2000-01-21	2002-01-01	C03B37/014 | G02B6/02	C03B37/014	385/123 | 385/124 | 385/127 | X/385127 | X/385124	385/123	AU1997049252A1 | AU733584B2 | CA2225889A1 | CN1116617C | CN1186250A | DE69719302D1 | DE69719302T2 | DE69734167D1 | DE69734167T2 | EP0851245A2 | EP0851245A3 | EP0851245B1 | EP1233287A2 | EP1233287A3 | EP1233287B1 | HK1009184A | HK1009184A1 | ID19348A | IDP000011171B | KR100301882B1 | KR1019980064539A | TW359760B | US6072929 | US6335995	24	JP	1996350691	1996-12-27	2017-12-24	SUMITOMO ELECTRIC INDUSTRIES, LTD.	SUMITOMO ELECTRIC INDUSTRIES LTD.	KATO, TAKATOSHI | SASAOKA, EISUKE | ISHIKAWA, SHINJI	3	10	10	2013-03-11 | +FEE PAYMENT | US | 2009-06-03 | +FEE PAYMENT | US | 2005-06-07 | +FEE PAYMENT | US | 2001-12-13 | INFORMATION ON STATUS: PATENT GRANT | US | 2000-01-21 | ASSIGNMENT | US	2017-12-24	Authorized invention	AU1997049252A1 | AU1997049253A1 | AU719695B2 | AU733584B2 | CA2225889A1 | CN1116617C | CN1148590C | CN1186248A | CN1186250A | DE69719302D1 | DE69719302T2 | DE69734167D1 | DE69734167T2 | EP0851245A2 | EP0851245A3 | EP0851245B1 | EP0851247A2 | EP0851247A3 | EP1233287A2 | EP1233287A3 | EP1233287B1 | HK1009184A | HK1009184A1 | HK1009493A | HK1009493A1 | ID19328A | ID19348A | ID33239A | IDP000011149B …	46
US6629973	US09/889449	Method and an apparatus for controlled destruction of tissue	The present invention relates to an apparatus for destroying a predetermined defined volume (10) in a tissue, such as generating controlled coagulation, so-called lesion, in the brain. More particularly, the apparatus comprises a main unit (1) for transmitting a tissue-destroying medium comprising a control unit (3) for controlling the medium transmission, and a transferring means (4), such as an…	What is claimed is: 1. An apparatus for destroying a predetermined defined volume in a tissue, the apparatus comprising: a main unit for transmitting a tissue-destroying medium , the main unit comprising a control unit for controlling the medium transmission, and a transferring apparatus connected to the main unit and adapted to be inserted into the predetermined volume for transferring the trans…	2000-01-21	2003-10-07	A61B18/14 | A61B18/12 | A61B18/18	A61B18/14	606/40 | 606/27 | 606/32	606/40	AT291380T | AU2000023399A1 | CN1261083C | CN1337865A | DE60018900D1 | DE60018900T2 | EP1146827A1 | EP1146827B1 | JP2002535032A | JP4195776B2 | SE520276C2 | SE9900202D0 | SE9900202L | US6629973 | WO2000042928A1 | WO2000042928A8	16	SE	9900202	1999-01-25	2020-01-21	ELEKTA AB	ELEKTA AB	W.ANG.RDELL, KARIN | ERIKSSON, OLA | NILSSON, GERT	3	33	51	2015-04-07 | +FEE PAYMENT | US | 2011-03-09 | +FEE PAYMENT | US | 2007-03-13 | +FEE PAYMENT | US | 2003-09-18 | INFORMATION ON STATUS: PATENT GRANT | US | 2001-07-16 | ASSIGNMENT | US	2020-01-21	Authorized invention	AT291380T | AU2000023399A1 | CN1261083C | CN1337865A | DE60018900D1 | DE60018900T2 | EP1146827A1 | EP1146827B1 | JP2002535032A | JP4195776B2 | SE520276C2 | SE9900202D0 | SE9900202L | US6629973 | WO2000042928A1 | WO2000042928A8	16
US6990123	US09/490189	Method and apparatus for redundant transmission over TDMA optical networks	Communication between a burst manager and plural remote terminals over a first passive optical network (PON) and a second PON, with each PON having a downstream portion and an upstream portion, includes transmitting a common synchronization signal from the burst manager to the plural remote terminals over both downstream PON portions and transmitting burst data from the plural remote terminals ov…	1. A method of communicating between a burst manager and plural remote terminals over a first passive optical network (PON) and a second PON, each PON having a downstreamportion and an upstream portion, the method comprising: transmitting a common synchronization signal from the burst manager to the plural remote terminals over both downstream PON portions; transmitting burst data from the plural…	2000-01-24	2006-01-24	H04J3/06 | H04L12/28 | H04L25/40 | H04L7/02 | H04B10/00	H04J3/06	370/519 | 370/419 | 370/907 | 375/358 | 375/359 | 375/371 | 398/154 | X/370419 | X/370907 | X/375359 | X/375358 | X/375371 | X/398154	370/519	US6990123	1	-	-	-	2020-01-24	GOOGLE TECHNOLOGY HOLDINGS LLC	QUANTUM BRIDGE COMMUNICATIONS INC.	MASUCCI, JEFFREY A.	1	0	0	2018-03-13 | -EXPIRED DUE TO FAILURE TO PAY MAINTENANCE FEE | US | 2018-02-19 | -INFORMATION ON STATUS: PATENT DISCONTINUATION | US | 2018-02-19 | -LAPSE FOR FAILURE TO PAY MAINTENANCE FEES | US | 2017-09-04 | FEE PAYMENT PROCEDURE | US | 2014-11-19 | ASSIGNMENT | US | 2013-07-09 | ASSIGNMENT | US | 2013-07-09 | ASSIGNMENT | US | 2013-06-13 | ASSIGNMENT | US | 2013-03-18 | +FEE PAYMENT | US | 200…	2018-03-13	Authorized invention	US6990123	1
US6321008	US09/489845	Filter optical waveguide with inclination and linear chirp	An angled Bragg grating optical waveguide section adjusts the spectral response of a transmission filter in an optical waveguide or in an optical fiber. To smooth the response of the filter, which is subject to modulation due to coupling to the various cladding modes, the pitch of the Bragg grating is caused to vary in a linear fashion along the length of the filter. To adapt the attenuation band…	There is claimed: 1. A Bragg grating filter optical waveguide including a first guiding region doped with a material whose refractive index can be modified and a second region around said first region, wherein said Bragg grating is formed in said first region as a quasi-periodic succession of variations of the optical refractive index along the length of said fiber, said grating is inclined relat…	2000-01-24	2001-11-20	G02B6/02 | G02B6/34 | G02B6/00	G02B6/02	385/37 | 385/123 | X/385123	385/37	EP1022595A1 | JP2000266945A | US6321008	3	FR	1999000758	1999-01-25	2020-01-24	AVANEX CORPORATION	ALCATEL	RIANT, ISABELLE | SANSONETTI, PIERRE	2	10	12	2014-01-07 | -EXPIRED DUE TO FAILURE TO PAY MAINTENANCE FEE | US | 2013-12-16 | -INFORMATION ON STATUS: PATENT DISCONTINUATION | US | 2013-11-20 | -LAPSE FOR FAILURE TO PAY MAINTENANCE FEES | US | 2013-06-28 | MAINTENANCE FEE REMINDER MAILED | US | 2012-07-02 | ASSIGNMENT | US | 2009-05-15 | +FEE PAYMENT | US | 2007-03-20 | ASSIGNMENT | US | 2005-05-27 | ASSIGNMENT | US | 2005-05-13 | +FEE PAYMEN…	2014-01-07	Authorized invention	DE69933611D1 | DE69933611T2 | EP0962790A1 | EP0962790B1 | EP0962791A1 | EP1022595A1 | FR2779237A1 | FR2779237B1 | FR2779238A1 | FR2779238B1 | FR2779239A1 | FR2779239B1 | JP2000009941A | JP2000009956A | JP2000266945A | US6292606 | US6314221 | US6321008	18
US6501443	US09/489670	Method of controlling liquid crystal lens in solar powered spectacles using light sensors	In a pair of spectacles using liquid crystal lenses, an electrical circuit, for controlling the optical transmission of the liquid crystal lenses, controls the amplitude and/or duty cycle of the voltage driving the lens so as to operate the liquid crystal lens in the transition region, between maximum and minimum optical densities.	What is claimed is: 1. A device comprising: a liquid crystal lens having an optical density which can vary in response to a voltage of a drive signal applied thereto, wherein when the voltage of the drive signal applied thereto is less than a first threshold value said liquid crystal lens exhibits a substantially uniform minimum optical density, and when the voltage of the drive signal applied th…	2000-01-24	2002-12-31	G02C7/10 | G02C7/00 | G02F1/133 | G02F1/13 | G09G3/18 | G02F1/1335	G02C7/10	345/52 | 349/13 | 349/14 | 351/44	345/52	AU1993043390A1 | DE69329997D1 | DE69329997T2 | EP0642677A1 | EP0642677B1 | ES2156872T3 | GB9211427D0 | JP1995507400A | US6501443 | WO1993024858A1	10	GB	1992011427	1992-05-29	2020-01-24	CRYSTALENS LIMITED	CRYSTALENS LIMITED	MCMAHON, RICHARD ANTHONY	1	10	23	2011-02-22 | -EXPIRED DUE TO FAILURE TO PAY MAINTENANCE FEE | US | 2011-01-31 | -INFORMATION ON STATUS: PATENT DISCONTINUATION | US | 2010-12-31 | -LAPSE FOR FAILURE TO PAY MAINTENANCE FEES | US | 2010-08-09 | MAINTENANCE FEE REMINDER MAILED | US | 2006-12-27 | +SURCHARGE FOR LATE PAYMENT | US | 2006-12-27 | +FEE PAYMENT | US | 2006-07-19 | MAINTENANCE FEE REMINDER MAILED | US	2011-02-22	Authorized invention	AU1993043390A1 | DE69329997D1 | DE69329997T2 | EP0642677A1 | EP0642677B1 | ES2156872T3 | GB9211427D0 | JP1995507400A | US6501443 | WO1993024858A1	10
US6277775	US09/491053	GeAs sulphide glasses containing P	A GeAs sulphide glass family of transparent glasses having transmission far into the infrared portion of the spectrum, containing a source of phosphorus ion as a co-dopant to effect dispersion of a rare earth metal ion dopant in the glass, an optical component comprising the glass, and a method of dispersing a rare earth metal ion in the glass.	I claim: 1. A family of transparent, GeAs sulphide glasses that exhibits excellent transmission far into the infrared portion of the spectrum, and that has composition ranges, as calculated in mole % on a sulphide basis, that consist essentially of: 55-95% GeS.sub.2, 0-40% As.sub.2 S.sub.3 and/or Sb.sub.2 S.sub.3, 0.01-25% P.sub.2 S.sub.5,0-15% MS.sub.x where M is one or more of the group consist…	2000-01-25	2001-08-21	C03C3/32 | C03C4/00 | C03C4/10 | H01S3/17	C03C3/32	501/40 | 428/426 | 428/688 | 501/41 | 501/44 | 501/45 | 501/904 | X/428426 | X/428688 | X/501904	501/40	AU2000029678A1 | CA2359760A1 | CN1335826A | EP1171393A1 | JP2002535228A | TW538013B | US6277775 | WO2000043323A1	8	US	60/116610	1999-01-21	2020-01-25	CORNING INCORPORATED	CORNING INCORPORATED	AITKEN, BRUCE G.	1	1	1	2005-10-18 | -EXPIRED DUE TO FAILURE TO PAY MAINTENANCE FEE | US | 2005-09-21 | -INFORMATION ON STATUS: PATENT DISCONTINUATION | US | 2005-08-22 | -LAPSE FOR FAILURE TO PAY MAINTENANCE FEES | US | 2005-03-09 | MAINTENANCE FEE REMINDER MAILED | US | 2000-01-25 | ASSIGNMENT | US	2005-10-18	Authorized invention	AU2000029678A1 | CA2359760A1 | CN1335826A | EP1171393A1 | JP2002535228A | US60116610P0 | US6277775 | WO2000043323A1	8
US6669460	US09/491329	Lens mold carrier	A carrier is provided for holding a lens mold that includes a first mold half defining a first optical surface and a second mold half defining a second optical surface. A first frame defines a front surface. A holder assembly is in operative communication with the first frame and is configured to receive the first mold half. The holder assembly is adjustable to rotationally secure the first mold …	What is claimed is: 1. A carrier for holding a lens mold having a first mold half defining a first optical surface and a second mold half defining a second optical surface, wherein the first mold half and the second mold half are configured to receive each other so that a lens forming cavity is defined between the first optical surface and the second optical surface, said carrier comprising: a fi…	2000-01-26	2003-12-30	B29D11/00	B29D11/00	425/193 | 249/120 | 249/155 | 425/808 | X/425808 | X/249120 | X/249155	425/193	US6669460	1	US	60/183060	1999-02-05	2020-01-26	ALCON INC.	NOVARTIS AG	TAI, KOK-MING | KASTNER, KEVIN JAMES	2	15	15	2019-12-10 | ASSIGNMENT | US | 2015-06-17 | +FEE PAYMENT | US | 2011-06-01 | +FEE PAYMENT | US | 2007-06-08 | +FEE PAYMENT | US | 2003-12-11 | INFORMATION ON STATUS: PATENT GRANT | US | 2000-05-01 | ASSIGNMENT | US	2020-01-26	Authorized invention	US6669460	1
US6962448	US09/491994	Optical interlink between an optical transducer and optical data port	An optical interlink made from an optical transducer capable of optically exchanging information. Information to and from the optical transducer passes through a light pipe transducer end and an optical data port end. The optical light pipe consists of separate transmit and receive light pipes. To reduce losses as a result of the light pipe transmission, thereare lenses formed to collimate light …	1. A printer, comprising: a housing; a print engine disposed within the housing; a printed circuit assembly disposed within the housing; a direct wire port electrically coupled to the printed circuit assembly; an optical transducer electrically coupled to the printed circuit assembly and configured to transmit and receive information optically; an optical data port formed in the housing; and a li…	2000-01-26	2005-11-08	G01B11/00 | G01D5/26 | H04B10/00	G01B11/00	400/62 | 385/33 | 385/74 | 398/140 | 400/693 | X/400693 | X/359152 | X/359154 | X/359159 | X/359173 | 400/118.2	400/62	US20020076247A1 | US6962448	2	-	-	-	2020-01-26	HEWLETT-PACKARD DEVELOPMENT COMPANY L.P.	KELSAY CURTIS GREGORY	KELSAY, CURTIS GREGORY	1	0	0	2013-12-31 | -EXPIRED DUE TO FAILURE TO PAY MAINTENANCE FEE | US | 2013-12-09 | -INFORMATION ON STATUS: PATENT DISCONTINUATION | US | 2013-11-08 | -LAPSE FOR FAILURE TO PAY MAINTENANCE FEES | US | 2013-06-21 | MAINTENANCE FEE REMINDER MAILED | US | 2009-05-08 | +FEE PAYMENT | US | 2003-09-30 | ASSIGNMENT | US | 2003-09-30 | ASSIGNMENT | US | 2000-04-20 | ASSIGNMENT | US	2013-12-31	Authorized invention	US20020076247A1 | US6962448	2
US6289157	US09/492084	Optical wave-guide, light-beam spot converter and optical transmission module	Utilizing propagation of light along with a region of high refractive index, an enlargement and a reduction of an optical beam-spot are achieved by a plurality of layers of the cruds, in which relationships in magnitude of the refractive index are defined with respect to a segment-like core.	What is claimed is: 1. An optical wave-guide having a z axis as an optical axis in a direction of propagation of light, an x axis in a vertical direction on a cross-section being perpendicular thereto, and a y axis in a horizontal direction, comprising: a core portion being formed so that a light is transmitted in the direction of the z axis, around at a center of an origin of said x axis and sai…	2000-01-27	2001-09-11	G02B6/132 | G02B6/13 | G02B6/42 | G02B6/122 | G02B6/12 | G02B6/30 | G02B6/02	G02B6/132	385/123 | 385/124	385/123	JP2000214340A | JP3663310B2 | US20010055450A1 | US6289157 | US6501891	5	JP	1999016588	1999-01-26	2020-01-27	LUMENTUM JAPAN, INC.	HITACHI, LTD.	KAWAMOTO, KAZUMI | FURUICHI, HIROAKI	2	1	1	2019-07-02 | ASSIGNMENT | US | 2014-12-03 | ASSIGNMENT | US | 2013-02-13 | +FEE PAYMENT | US | 2009-02-26 | +FEE PAYMENT | US | 2006-05-22 | ASSIGNMENT | US | 2005-02-25 | +FEE PAYMENT | US | 2001-08-27 | INFORMATION ON STATUS: PATENT GRANT | US | 2000-01-27 | ASSIGNMENT | US	2020-01-27	Authorized invention	JP2000214340A | JP3663310B2 | US20010055450A1 | US6289157 | US6501891	5
US6631033	US09/890142	Multilayer optical filters	Optical filters (1) designed in pairs, which are essentially colourless in their individual general appearance designed to take on a strong coloration when viewed together in transmission, said filters being particularly, useful for identification of counterfeit articles. The optical filters (1) utilize resonantly-coupled Fabry-Perot etalons of, an asymmetric design. The filters (1) are configure…	What is claimed is: 1. An optical filter comprising a close coupled resonant Fabry-Perot etalon, having at least two component cavities, wherein each component cavity comprises: two partially reflecting mirrors; and a spacer layer disposed between said two partially reflecting mirrors wherein said filter further comprises: a single layer of substantially multiple quarter wave thickness on one sid…	2000-01-27	2003-10-07	G02B5/28 | G07D7/12 | G07D7/00 | G06K19/14 | G02C7/10	G02B5/28	359/584 | 359/580 | 359/585 | 359/588 | 359/589 | 359/590 | 359/900 | 428/916 | X/359580 | X/359585 | X/359588 | X/359589 | X/359590 | X/359900 | X/428916	359/584	AU2000023037A1 | AU768021B2 | CA2359666A1 | EP1151328A1 | GB9901858D0 | JP2002535735A | JP2002535735A5 | JP4484009B2 | MXPA01007543A | TW455703B | US6631033 | WO2000045201A1	12	GB	1999001858	1999-01-29	2020-01-27	CUFER ASSET LTD. L.L.C.	QINETIQ LIMITED	LEWIS, KEITH L	1	14	23	2015-11-24 | -EXPIRED DUE TO FAILURE TO PAY MAINTENANCE FEE | US | 2015-11-02 | -INFORMATION ON STATUS: PATENT DISCONTINUATION | US | 2015-10-29 | ASSIGNMENT | US | 2015-10-07 | -LAPSE FOR FAILURE TO PAY MAINTENANCE FEES | US | 2015-05-15 | MAINTENANCE FEE REMINDER MAILED | US | 2011-03-23 | +FEE PAYMENT | US | 2010-05-18 | CERTIFICATE OF CORRECTION | US | 2007-08-17 | ASSIGNMENT | US | 2007-08-1…	2015-11-24	Authorized invention	AU2000023037A1 | AU768021B2 | CA2359666A1 | EP1151328A1 | GB9901858D0 | JP2002535735A | JP2002535735A5 | JP4484009B2 | MXPA01007543A | US6631033 | WO2000045201A1	11
US6588950	US09/492196	Optical transmission system and transmitters and receivers	An optical transmission system with transmitters and receivers is proposed wherein a narrow-band CDMA transmission is combined with a WDM transmission and a point-to-point connection for up to 256 channels is provided.	What is claimed is: 1. An optical transmission system for transmitting frequency-coded signals, wherein at least one transmitter generates a plurality of discrete, equidistant frequency lines within the width Af of the comb spectrum by modulation f.sub.mod of the injection current of the laser diode, and the at least one receiver can be tuned to the equidistant frequency lines of individual trans…	2000-01-27	2003-07-08	H04J14/00 | H04J14/02 | H04B10/04 | H04B10/06 | H04B10/142 | H04B10/152 | H04J13/04 | H04J14/04 | H04J14/06 | H04L27/00 | H04B10/00 | H04B10/20	H04J14/00	398/140 | 398/58	398/140	AU2000013513A1 | CA2297992A1 | CN1275004A | DE19904940A1 | EP1026849A2 | EP1026849A3 | JP2000286825A | US6588950	8	DE	19904940	1999-02-06	2020-01-27	ALCATEL	ALCATEL	PFEIFFER, THOMAS	1	1	7	2007-08-28 | -EXPIRED DUE TO FAILURE TO PAY MAINTENANCE FEE | US | 2007-08-06 | -INFORMATION ON STATUS: PATENT DISCONTINUATION | US | 2007-07-08 | -LAPSE FOR FAILURE TO PAY MAINTENANCE FEES | US | 2007-01-24 | MAINTENANCE FEE REMINDER MAILED | US | 2000-01-27 | ASSIGNMENT | US	2007-08-28	Authorized invention	AU2000013513A1 | CA2297992A1 | CN1275004A | DE19904940A1 | EP1026849A2 | EP1026849A3 | JP2000286825A | US6588950	8
US6449071	US09/493045	Digital signal processing optical transmitter	A node (200) for receiving analog signals transmitted within a broadband communication system (100) includes a summer (205) for summing the analog signals to generate a summed analog signal and an analog-to-digital (A/D) converter (210) coupled to the summer (205) for converting the summed analog signal into a digital electrical signal. The node (200) also includes a digital signal processor (DSP…	What is claimed is: 1. A node for receiving analog signals transmitted within a broadband communication system, the node comprising: a summer for summing the analog signals to generate a summed analog signal; an analog-to-digital (A/D) converter coupled to the summer for converting the summed analog signal into a digital electrical signal; a digital signal processor (DSP) coupled to the A/D conve…	2000-01-27	2002-09-10	H04B10/152 | H04B10/155 | H04J14/02 | H04N7/173 | H04N7/22 | H04J14/08 | H04B10/04 | H04B10/20	H04B10/152	398/79 | 725/127 | 725/128 | X/359118 | X/359137 | X/359180 | X/359123 | X/359188 | X/725127 | X/725128	398/79	BRPI0107796A2 | US6449071 | WO2001056212A2 | WO2001056212A3	4	-	-	-	2018-06-22	CISCO TECHNOLOGY, INC.	SCIENTIFIC-ATLANTA, INC.	FARHAN, FORREST M. | MOBLEY, GRAHAM | SIPES, DONALD	3	21	28	2014-11-19 | ASSIGNMENT | US | 2014-11-19 | ASSIGNMENT | US | 2014-03-10 | +FEE PAYMENT | US | 2010-02-19 | +FEE PAYMENT | US | 2006-02-28 | +FEE PAYMENT | US | 2003-05-20 | CERTIFICATE OF CORRECTION | US | 2002-08-22 | INFORMATION ON STATUS: PATENT GRANT | US | 2000-05-01 | ASSIGNMENT | US	2018-06-22	Authorized invention	BRPI0107796A2 | US20010026389A1 | US20020033986A1 | US20030043438A1 | US20030063352A1 | US20080063403A1 | US6373611 | US6449071 | US6519067 | US6771909 | US7382981 | US7773879 | WO2001056212A2 | WO2001056212A3	14
US6292289	US09/492458	Method, device, and system for transmitting a supervisory optical signal	The present invention relates to a method for transmitting a supervisory optical signal. A first optical amplifier for a first band (e.g., a conventional band: C band) determining a noise characteristic and a gain efficiency is provided. A second optical amplifier for a second band (e.g., a long wavelength band: L band) determining a noise characteristic and a gain efficiency is provided. The sup…	What is claimed is: 1. A method for transmitting a supervisory optical signal, comprising the steps of: (a) providing a first optical amplifier for a first band determining a noise characteristic and a gain efficiency; (b) providing a second optical amplifier for a second band determining a noise characteristic and a gain efficiency; and (c) processing said supervisory optical signal in relation …	2000-01-27	2001-09-18	H04B10/17 | H04B10/08 | H01S3/06 | H01S3/067 | H01S3/10 | H04B10/07 | H04B10/077 | H04B10/079 | H04B10/2519 | H04B10/2525 | H04B10/294 | H04B10/297 | H04B17/00 | H01S3/00	H04B10/17	359/337 | 398/9 | X/359177	359/337	DE60026750D1 | DE60026750T2 | EP1037409A2 | EP1037409A3 | EP1037409B1 | JP2000269902A | JP3670156B2 | US6292289	8	JP	1999074336	1999-03-18	2020-01-27	FUJITSU LIMITED	FUJITSU LIMITED	SUGAYA, YASUSHI | CHIKAMA, TERUMI	2	18	31	2013-02-20 | +FEE PAYMENT | US | 2009-02-18 | +FEE PAYMENT | US | 2005-02-23 | +FEE PAYMENT | US | 2001-08-30 | INFORMATION ON STATUS: PATENT GRANT | US | 2000-01-27 | ASSIGNMENT | US	2020-01-27	Authorized invention	DE60026750D1 | DE60026750T2 | EP1037409A2 | EP1037409A3 | EP1037409B1 | JP2000269902A | JP3670156B2 | US6292289	8
US6545786	US09/493843	Optical self-routing scheme with low optical loss and compact size	The present invention relates to a routing address encoder, a routing controller, and a routing switch, which decrease the number and the length of optical splitting and optical delay line at optical routing circuits in optical communication network. A routing address encoder in accordance with an embodiment of the present invention includes a pulse generator, an external modulator, an optical ad…	What we claim: 1. A routing address encoder for encoding routing information with optical signals in optical communication networks, comprising: a pulse generator for generating ultrashort wave pulses; an external modulator for converting the ultrashort wave pulses into optical pulses; an optical address generator for using the optical pulses as a control bit for an upper m/2 (m: a bit number of …	2000-01-28	2003-04-08	H04Q11/00 | G02B6/28 | H03K17/00 | H04B10/00	H04Q11/00	359/245 | 359/108	359/245	KR100319454B1 | KR1020010054962A | US6545786	3	KR	1019990055972	1999-12-08	2020-01-28	ELECTRONICS AND TELECOMMUNICATIONS RESEARCH INSTITUTE	ELECTRONICS AND TELECOMMUNICATIONS RESEARCH INSTITUTE	PARK, SANG JO | JANG, YOUN SEON | MOON, PHIL JOO | LEE, DONG CHOON	4	0	0	2015-05-26 | -EXPIRED DUE TO FAILURE TO PAY MAINTENANCE FEE | US | 2015-05-04 | -INFORMATION ON STATUS: PATENT DISCONTINUATION | US | 2015-04-08 | -LAPSE FOR FAILURE TO PAY MAINTENANCE FEES | US | 2014-11-14 | MAINTENANCE FEE REMINDER MAILED | US | 2010-09-20 | +FEE PAYMENT | US | 2006-09-15 | +FEE PAYMENT | US | 2000-01-28 | ASSIGNMENT | US	2015-05-26	Authorized invention	KR100319454B1 | KR1020010054962A | US6545786	3
US7289740	US09/493091	WDM regenerated transmission system	A multichannel wavelength-division multiplex fiber optic transmission system includes an optical transmitter and an optical receiver connected by an optical line including at least one optical fiber and at least one set of channel regenerators. Successive regenerators regenerate respective groups of channels forming a subset of the set of channels.	1. A multichannel wavelength-division multiplex fiber optic transmission system, comprising: an optical transmitter; andan optical receiver connected to the optical transmitter by an optical line, the line comprising: at least one optical fiber, and at least one set of channel regenerators, wherein each one of the set of channel regenerators regenerates, by compensating for a distortion of a sign…	2000-01-28	2007-10-30	H04B10/16 | H04J14/02 | G02B6/293 | H04B10/29 | H04B10/294 | H04B10/299 | H04J14/00	H04B10/16	398/175 | 398/97	398/175	AT215760T | CA2297559A1 | DE60000102D1 | DE60000102T2 | EP1030471A1 | EP1030471B1 | FR2790160A1 | FR2790160B1 | JP2000244403A | US7289740	10	FR	1999002126	1999-02-19	2020-01-28	ALCATEL	ALCATEL	BRINDEL, PATRICK | DANY, BRUNO | DESURVIRE, EMMANUEL	3	0	0	2011-12-20 | -EXPIRED DUE TO FAILURE TO PAY MAINTENANCE FEE | US | 2011-11-28 | -INFORMATION ON STATUS: PATENT DISCONTINUATION | US | 2011-10-30 | -LAPSE FOR FAILURE TO PAY MAINTENANCE FEES | US | 2011-06-06 | MAINTENANCE FEE REMINDER MAILED | US | 2000-01-28 | ASSIGNMENT | US	2011-12-20	Authorized invention	AT215760T | CA2297559A1 | DE60000102D1 | DE60000102T2 | EP1030471A1 | EP1030471B1 | FR2790160A1 | FR2790160B1 | JP2000244403A | US7289740	10
US6616348	US09/493495	Method and optical communication network for bidirectional protection protocols	A method for operating a redundant optical communication network has at least two network transmission paths, assigns first and second protection protocols to switched signals and secondary signals respectively, adds and drops the switched signals and secondary signals on the at least two network transmission paths, makes the switched signals and the secondary signals to counter-propagate along t…	What is claimed is: 1. A method of operating a redundant optical communication network having at least two network transmission paths for carrying one or more switched signals and one or more unswitched signals, said method comprising: assigning a first protection protocol to said switched signals; assigning a second protection protocol to said unswitched signals, said second protection protocol …	2000-01-28	2003-09-09	H04J14/02 | H04J14/00	H04J14/02	398/3 | 398/7	398/3	US6616348	1	-	-	-	2020-01-28	CIENA CORPORATION	CIENA CORPORATION	BARNARD, CHRIS	1	2	2	2019-11-08 | ASSIGNMENT | US | 2019-10-30 | ASSIGNMENT | US | 2015-02-25 | +FEE PAYMENT | US | 2014-07-16 | ASSIGNMENT | US | 2014-07-15 | ASSIGNMENT | US | 2011-02-10 | +FEE PAYMENT | US | 2007-02-09 | +FEE PAYMENT | US | 2003-08-21 | INFORMATION ON STATUS: PATENT GRANT | US | 2002-08-19 | ASSIGNMENT | US | 2000-01-28 | ASSIGNMENT | US	2020-01-28	Authorized invention	US6616348	1
US6445351	US09/493846	Combined optical sensor and communications antenna system	The invention provides a combined optical sensor and communications antenna system (10). The system includes a primary reflector (12) for reflecting radiation. The primary reflector includes a centrally located core (14), which is adapted to transmit the radiation therethrough. An axis (18) centrally extending through the core forms an optical axis of the system. The system further includes a sec…	The embodiments of the invention in which an exclusive property or privilege is claimed are defined as follows: 1. A combined potical sensor and communications antenna system, comprising: a primary reflector for reflecting radiation, the primary reflector including a centrally located core, the core being adapted to transmit the radiation, an axis extending through the core forming an optical axi…	2000-01-28	2002-09-03	H01Q15/00 | H01Q19/10 | H01Q1/22 | H01Q19/19 | H01Q19/195 | H01Q21/30	H01Q15/00	343/725 | 343/781CA | 343/909 | X/343909	343/725	US6445351	1	-	-	-	2020-01-28	BOEING COMPANY, THE	THE BOEING COMPANY	BAKER, PETER W. | GULACSIK, CHRIS | GAHLER, MARCUS R. | DAHLBERG, ARTHUR B.	4	4	4	2014-03-03 | +FEE PAYMENT | US | 2010-01-29 | +FEE PAYMENT | US | 2006-03-03 | +FEE PAYMENT | US | 2003-02-25 | CERTIFICATE OF CORRECTION | US | 2002-08-15 | INFORMATION ON STATUS: PATENT GRANT | US | 2000-01-28 | ASSIGNMENT | US	2020-01-28	Authorized invention	US6445351	1
US6366728	US09/493634	Composite optical fiber transmission line method	An exemplary composite optical fiber transmission line and method are provided that result in significant advantages. The composite optical fiber transmission line includes a standard single-mode fiber, such as an SMF-28 fiber, a dispersion shifted fiber, such as an NZDSF fiber, and a dispersion compensating fiber. The single-mode fiber receives an input optical signal at a first end and generate…	What is claimed is: 1. A composite optical fiber transmission line comprising: a single-mode fiber operable to receive an input optical signal at a first end and to output a single-mode optical signal at a second end; a dispersion shifted fiber in communication with the single-mode fiber and operable to receive the single-mode optical signal at a first end and to output an output optical signal a…	2000-01-28	2002-04-02	H04B10/18 | G02B6/02 | H04B10/02 | H04B10/17 | H04B10/29 | G02B6/16	H04B10/18	385/123 | 385/126 | 385/24 | 398/147 | 398/148 | X/385126 | X/359161	385/123	AU2001030870A1 | BRPI0107927A2 | CA2398718A1 | EP1257852A1 | EP1257852A4 | JP2003521855A | US6366728 | WO2001055756A1	8	-	-	-	2020-01-28	CIENA CORPORATION	MCI WORLDCOM, INC.	WAY, DAVID G. | XIA, TIEJUN | LI, YISONG	3	25	29	2017-11-28 | ASSIGNMENT | US | 2016-09-16 | ASSIGNMENT | US | 2014-04-22 | ASSIGNMENT | US | 2014-04-08 | ASSIGNMENT | US | 2014-04-08 | ASSIGNMENT | US | 2014-04-08 | ASSIGNMENT | US | 2014-04-08 | ASSIGNMENT | US | 2013-09-04 | +FEE PAYMENT | US | 2009-10-02 | +FEE PAYMENT | US | 2005-10-03 | +FEE PAYMENT | US | 2002-03-14 | INFORMATION ON STATUS: PATENT GRANT | US | 2000-01-28 | ASSIGNMENT | US	2020-01-28	Authorized invention	AU2001030870A1 | AU2001230870A1 | BRPI0107927A2 | CA2398718A1 | EP1257852A1 | EP1257852A4 | JP2003521855A | MXPA02007337A | US6366728 | WO2001055756A1	10
US6330400	US09/493355	Compact through-the-lens digital camera	A compact through-the-lens digital camera comprising an objective lens unit, an image sensing device, an internal display device, an eye lens unit, an optical system, control and processing circuitry, function select controls, and an external interface. The optical system is switchable between an image framing mode optical path, wherein light is directed from the objective lens unit to the eye le…	What is claimed is: 1. A camera comprising: an objective lens structured to receive light from outside the camera; an image sensing device; a display device; an eye lens; an optical system switchable between a TTL mode optical path wherein light is directed from said objective lens to said eye lens, a picture taking mode optical path wherein light is directed from said objective lens to said imag…	2000-01-28	2001-12-11	H04N5/232 | H04N5/225 | G03B13/36 | G02B7/08 | G02B7/28 | G03B13/06 | G03B17/02 | G03B17/00	H04N5/232	396/72 | 348/333.08 | 348/E5.025 | 348/E5.042 | 348/E5.047 | 359/699 | 396/374 | 396/85 | X/396374 | X/34833308 | X/359699 | 348/333.8	396/72	AU2001036574A1 | CN1418328A | EP1250628A1 | EP1250628A4 | HK1051070A | JP2003521200A | US6330400 | WO2001055785A1	8	-	-	-	2020-01-28	CONCORD CAMERA CORP.	CONCORD CAMERA-CORP.	BITTNER, WILFRIED | BUESCHER, STEVE | WESTERWECK, LOTHAR | RASCHKE, ALEX | RASCHKE, KLAUS | HEGLUND, KEN	6	18	22	2010-02-02 | -EXPIRED DUE TO FAILURE TO PAY MAINTENANCE FEE | US | 2010-01-11 | -INFORMATION ON STATUS: PATENT DISCONTINUATION | US | 2009-12-11 | -LAPSE FOR FAILURE TO PAY MAINTENANCE FEES | US | 2009-06-22 | MAINTENANCE FEE REMINDER MAILED | US | 2005-05-27 | +FEE PAYMENT | US | 2000-08-28 | ASSIGNMENT | US	2010-02-02	Authorized invention	AU2001036574A1 | AU2001236574A1 | CN1418328A | EP1250628A1 | EP1250628A4 | HK1051070A | JP2003521200A | US6330400 | WO2001055785A1	9
US6259555	US09/494783	Multi-band amplification system for dense wavelength division multiplexing	An optical transmission system has been designed to optimize the use of the spectral emission range of rare-earth-doped fiber amplifiers. The system includes a wide band of channels in the spectral emission range of erbium-doped fiber amplifiers, which is split into two sub-bands, a low sub-band corresponding to the low end of the range and a high sub-band corresponding to the high end of the ran…	What is claimed is: 1. An optical communication system for transmitting optical channels between a transmitter and a receiver using wavelength division multiplexing, comprising: a wavelength multiplexer optically coupled to the transmitter for multiplexing individual optical channels; a transmitter power amplifier optically coupled to the wavelength multiplexer for amplifying the multiplexed opti…	2000-01-31	2001-07-10	H04J14/02 | H01S3/06 | H04B10/02 | H04B10/17 | H04B10/18 | H04B10/29 | H04J14/00	H04J14/02	359/337 | 359/349 | 398/9 | X/359341 | X/359349 | X/359133	359/337	AU1998088024A1 | BRPI9811116A2 | CA2299441A1 | EP1000477A1 | JP2001512922A | US6259555 | WO1999007096A1	7	EP	1997113332	1997-08-01	2018-06-29	OPTICAL TECHNOLOGIES U.S.A. CORP.	PIRELLI CAVI E SISTEMI S.P.A.	MELI, FAUSTO | BAROZZI, GIANPAOLO | PICIACCIA, STEFANO | AINA, STEFANO | TUROLLA, SILVIA	5	13	19	2005-09-06 | -EXPIRED DUE TO FAILURE TO PAY MAINTENANCE FEE | US | 2005-08-10 | -INFORMATION ON STATUS: PATENT DISCONTINUATION | US | 2005-07-11 | -LAPSE FOR FAILURE TO PAY MAINTENANCE FEES | US | 2001-09-06 | ASSIGNMENT | US | 2000-05-04 | ASSIGNMENT | US	2005-09-06	Authorized invention	AR013377A1 | AU1998088024A1 | BRPI9811116A2 | CA2299441A1 | EP1000477A1 | JP2001512922A | US6259555 | WO1999007096A1	8
US6807959	US09/494965	Device using a pneumatically-actuated carrier to eject projectiles along a trajectory	A pneumatic device for firing projectiles with a charge of compressed air that accelerates a projectile carrier and the projectile through a barrel. The charge of compressed air is released into the barrel behind the projectile carrier and acts on the projectile carrier to initially accelerate it and a ball or other projectile down the barrel. The diameter of the projectile carrier is slightly le…	The invention in which an exclusive right is claimed is defined by the following: 1. A device for ejecting a projectile, the device comprising: (a) a barrel defining an inner space and having a closed end, and an open end through which the projectile is ejected; (b) a chamber in which a charge of a compressed fluid having a pressure substantially greater than ambient air pressure is developed, sa…	2000-01-31	2004-10-26	A63B69/40 | A63B69/00 | A63B71/06 | F41B11/00	A63B69/40	124/61 | 124/73 | 124/77	124/61	US6807959	1	-	-	-	2020-05-15	ZOOKA PARTNERS LLC	MURDOCK DOUGLAS B. | WEARN JR. RICHARD B.	MURDOCK, DOUGLAS B. | WEARN, JR., RICHARD B.	2	27	30	2016-12-13 | -EXPIRED DUE TO FAILURE TO PAY MAINTENANCE FEE | US | 2016-11-21 | -INFORMATION ON STATUS: PATENT DISCONTINUATION | US | 2016-10-26 | -LAPSE FOR FAILURE TO PAY MAINTENANCE FEES | US | 2016-06-03 | MAINTENANCE FEE REMINDER MAILED | US | 2014-10-21 | ASSIGNMENT | US | 2012-06-19 | +FEE PAYMENT | US | 2012-06-19 | +SURCHARGE FOR LATE PAYMENT | US | 2012-06-11 | MAINTENANCE FEE REMINDER …	2016-12-13	Authorized invention	US6807959	1
US6229938	US09/494554	WDM filter	The present invention provides a wavelength division multiplexing filter that requires lower costs, a smaller size, and a smaller amount of fiber routing operations. According to the present invention, a first module constitutes a first filter. A second module constituting a second filter is produced by connecting together circuits identical in number to a plurality of output ports of the first m…	What is claimed is: 1. A WDM filter as a first filter for splitting a light into signal lights of different wavelengths for WDM communication in which a plurality of wavelengths propagate through an optical fiber, the WDM filter-having a plurality of output ports corresponding-to each of the wavelengths, wherein: a plurality of planar lightguide circuits each comprising an optical waveguide compr…	2000-01-31	2001-05-08	G02B6/34 | G02B6/26	G02B6/34	385/24 | 385/37 | 385/46 | 398/9	385/24	US6229938	1	JP	1999023965	1999-02-01	2020-01-31	NIPPON TELEGRAPH AND TELEPHONE CORPORATION	NIPPON TELEGRAPH AND TELEPHONE CORPORATION	HIBINO, YOSHINORI | HIMENO, AKIRA | ABE, MAKOTO | TANAKA, TAKUYA | KAMEI, SHIN | KANEKO, AKIMASA	6	6	8	2012-09-28 | +FEE PAYMENT | US | 2008-09-25 | +FEE PAYMENT | US | 2004-09-24 | +FEE PAYMENT | US | 2001-04-20 | INFORMATION ON STATUS: PATENT GRANT | US | 2000-01-31 | ASSIGNMENT | US	2020-01-31	Authorized invention	JP2000292645A | US6229938	2
US6738542	US09/494246	Optical fibre communication system	A soliton or soliton-like pulse-based optical communication system comprises a length of optical fibre divided into a plurality of sections arranged so that the average dispersion of the length of fibre is significantly different from the dispersion of each section.	What is claimed is: 1. A wavelength division multiplex optical communication system, including an optical fiber comprising a sequence of fiber sections, the sequence comprising an alternating sequence of a first section type having a normal dispersion (.beta.1) followed by a second section type having an anomalous dispersion (.beta.2), and wherein the average dispersion of the optical fiber is cl…	2000-01-31	2004-05-18	H04B10/18 | G02B6/02 | H04B10/2507 | G02B6/28	H04B10/18	385/24 | 385/123 | X/385123	385/24	AU1998085522A1 | AU755931B2 | BRPI9811053A2 | CA2295885A1 | DE69823835D1 | DE69823835T2 | DE69837016D1 | DE69837016T2 | EP1000474A1 | EP1000474B1 | EP1401128A2 | EP1401128A3 | EP1401128B1 | GB9716230D0 | JP2002509671A | US20040105685A1 | US6321015 | US6738542 | WO1999007088A1 | ZA199806894B | ZA986894B	21	GB | GB	1998002291 | 1997016230	1997-07-30 | 1997-07-31	2020-01-31	OL SECURITY LIMITED LIABILITY COMPANY	BTG INTERNATIONAL LIMITED	DORAN, NICHOLAS JOHN | NIJHOF, JEROEN HENRICUS BERNARDUS	2	0	1	2016-07-05 | -EXPIRED DUE TO FAILURE TO PAY MAINTENANCE FEE | US | 2016-06-13 | -INFORMATION ON STATUS: PATENT DISCONTINUATION | US | 2016-05-18 | -LAPSE FOR FAILURE TO PAY MAINTENANCE FEES | US | 2016-01-14 | ASSIGNMENT | US | 2015-12-24 | MAINTENANCE FEE REMINDER MAILED | US | 2011-09-23 | +FEE PAYMENT | US | 2010-02-23 | CERTIFICATE OF CORRECTION | US | 2009-04-20 | ASSIGNMENT | US | 2007-10-2…	2016-07-05	Authorized invention	AU1998085522A1 | AU755931B2 | BRPI9811053A2 | CA2295885A1 | DE69823835D1 | DE69823835T2 | DE69837016D1 | DE69837016T2 | EP1000474A1 | EP1000474B1 | EP1401128A2 | EP1401128A3 | EP1401128B1 | GB9716230D0 | JP2002509671A | US20040105685A1 | US6321015 | US6738542 | WO1999007088A1 | ZA199806894B | ZA986894B	21
US6587426	US09/495275	Recording medium having information reproducible using near-field light	A recording medium and near-field optical probe utilizing near-field light to achieve high density of information recording and hence enhance resolution in reproducing.A phase shift arrangement layer is formed arranged alternately with a phase shifter region to cause shift by 180 degrees in incident light and a transmission region transparent for a wavelength of the incident light. Furthermore, a…	What is claimed is: 1. A recording medium formed on a recording medium surface with information reproducible by utilizing near field light, comprising: a medium base member transparent for a wavelength of illumination light to be illuminated to produce the near field light; a phase shifter arrangement layer arranged alternately, in a direction parallel with a surface of said medium base member an…	2000-01-31	2003-07-01	G11B7/24 | G11B7/12 | G11B7/00 | G11B7/005 | G01B21/30 | G01N37/00 | G01Q60/18 | G01Q80/00 | G01Q90/00 | G11B7/007 | G11B7/241	G11B7/24	369/275.3 | 850/62 | 850/63 | G9B/7.097 | G9B/7.165	369/275.3	JP2000228030A | JP4073569B2 | US20030165109A1 | US20050025032A1 | US6587426 | US6831887 | US7602692	7	JP	1999026728	1999-02-03	2020-01-31	SEIKO INSTRUMENTS INC.	SEIKO INSTRUMENTS INC.	OUMI, MANABU | MITSUOKA, YASUYUKI | CHIBA, NORIO | KASAMA, NOBUYUKI | KATO, KENJI | NIWA, TAKASHI	6	1	1	2015-08-18 | -EXPIRED DUE TO FAILURE TO PAY MAINTENANCE FEE | US | 2015-07-27 | -INFORMATION ON STATUS: PATENT DISCONTINUATION | US | 2015-07-01 | -LAPSE FOR FAILURE TO PAY MAINTENANCE FEES | US | 2015-02-06 | MAINTENANCE FEE REMINDER MAILED | US | 2010-12-03 | +FEE PAYMENT | US | 2006-12-08 | +FEE PAYMENT | US | 2003-01-22 | ASSIGNMENT | US	2015-08-18	Authorized invention	JP2000228030A | JP2007317355A | JP4073569B2 | JP4224113B2 | US20030165109A1 | US20050025032A1 | US6587426 | US6831887 | US7602692	9
US6681082	US09/494529	Wavelength division multiplexing optical transmission system, optical amplifier and dispersion compensator	The present invention has an object to provide a WDM optical transmission system for effectively compensating such as wavelength dispersions of respective wavelength bands, by a simple constitution making use of a hybrid transmission path in case of transmitting a broadband WDM signal light containing a plurality of wavelength bands. To this end, wavelength dispersion characteristics of a hybrid …	What we claimed are: 1. A wavelength division multiplexing optical transmission system transmitting wavelength division multiplexed signal light including a plurality of wavelength bands, comprising: an optical transmission path comprising a first transmission section provided, by connecting: a first optical fiber having positive wavelength dispersions and positive dispersion slopes relative to s…	2000-01-31	2004-01-20	G02B6/34 | H04J14/02 | H04B10/18 | H01S3/10 | H01S3/06 | H01S3/067 | H04B10/2507 | H04B10/2525 | H04B10/294 | H04J14/00 | H04B10/16	G02B6/34	398/158 | 398/159 | 398/160 | 398/68 | 398/81 | 398/97 | X/398159 | X/398160	398/158	FR2792139A1 | FR2792139B1 | JP2000299660A | JP4294153B2 | US6681082	5	JP	1999104158	1999-04-12	2020-01-31	FUJITSU LIMITD	FUJITSU LIMITED	TANAKA, TOSHIKI | NAITO, TAKAO	2	7	10	2016-03-08 | -EXPIRED DUE TO FAILURE TO PAY MAINTENANCE FEE | US | 2016-02-15 | -INFORMATION ON STATUS: PATENT DISCONTINUATION | US | 2016-01-20 | -LAPSE FOR FAILURE TO PAY MAINTENANCE FEES | US | 2015-08-28 | MAINTENANCE FEE REMINDER MAILED | US | 2011-06-22 | +FEE PAYMENT | US | 2007-06-22 | +FEE PAYMENT | US | 2000-01-31 | ASSIGNMENT | US	2016-03-08	Authorized invention	FR2792139A1 | FR2792139B1 | JP2000299660A | JP4294153B2 | US6681082	5
US7027466	US09/494183	Multiplexer, demultiplexer and multiplex communication system	An optical multiplex communication system includes a multiplexer and a demultiplexer. In the multiplexer, one of two modulated optical pulse train signals is attenuated by an optical attenuator so that amplitudes of the two signals differ from each other. Then, the two signals are time-division multiplexed to produce a multiplexed optical pulse train signal. In the demultiplexer, a VD detector in…	1. A multiplex communication system comprising: a multiplexer which divides a carrier pulse train having a predetermined amplitude into N pulse trains, modulates said N pulse trains by N data signals, respectively, to produce N modulated pulse trains, and time-division multiplexes said N modulated pulse trains to produce a multiplexed modulated pulse train, said multiplexer comprising an amplitud…	2000-01-31	2006-04-11	H04J3/06 | H04B10/516 | H04B10/07 | H04B10/524 | H04B10/556 | H04B10/61 | H04J3/00 | H04J14/08	H04J3/06	370/533 | 370/527 | 370/529 | 370/535 | 375/353 | 398/98 | X/370527 | X/370529 | X/370535 | X/359135 | X/375353	370/533	JP2000224146A | US7027466	2	JP	1999026094	1999-02-03	2020-01-31	RAKUTEN, INC.	OKI ELECTRIC INDUSTRY CO., LTD.	OZEKI, YUKIHIRO	1	0	0	2017-09-28 | +MAINTENANCE FEE PAYMENT | US | 2016-01-20 | +FEE PAYMENT | US | 2016-01-20 | +SURCHARGE FOR LATE PAYMENT | US | 2016-01-20 | INFORMATION ON STATUS: PATENT GRANT | US | 2016-01-18 | +PATENT REINSTATED DUE TO THE ACCEPTANCE OF A LATE MAINTENANCE FEE | US | 2014-06-03 | -EXPIRED DUE TO FAILURE TO PAY MAINTENANCE FEE | US | 2014-04-11 | +REINSTATEMENT AFTER MAINTENANCE FEE PAYMENT CONFI…	2020-01-31	Authorized invention	JP2000224146A | US7027466	2
US7006771	US09/495715	Optical communication apparatus and optical add/drop apparatus	The present invention relates to an optical communication apparatus for detecting the intensity of light in an optical modulator or the intensity of a modulation signal and for controlling the operating point of the optical modulator based on the result of detection. In the optical communication apparatus having such a configuration, the operating point of the optical modulator can be kept stable…	1. An optical communication apparatus comprising: optical modulating means for modulating input light in accordance with a modulation signal to be transmitted, and for outputting the modulated light from an output port of the optical modulating means; and regulating means for regulating the intensity of light which is transmitted through an optical transmission line from said optical modulation m…	2000-02-01	2006-02-28	H04B10/04 | G02F1/03 | H04B10/07 | H04B10/27 | H04B10/29 | H04B10/296 | H04J14/00 | H04J14/02	H04B10/04	398/198 | 398/180 | 398/192 | 398/201	398/198	EP1030469A2 | EP1030469A3 | JP2000241778A | US20030210915A1 | US20080095543A1 | US20090297168A1 | US20110211830A1 | US7006771 | US7389054 | US7577368 | US7953329 | US8521039	12	JP	1999041177	1999-02-19	2020-02-01	FUJITSU LIMITED	FUJITSU LIMITED	MIYATA, HIDEYUKI | ONAKA, HIROSHI	2	2	4	2018-04-17 | -EXPIRED DUE TO FAILURE TO PAY MAINTENANCE FEE | US | 2018-03-26 | -INFORMATION ON STATUS: PATENT DISCONTINUATION | US | 2018-03-26 | -LAPSE FOR FAILURE TO PAY MAINTENANCE FEES | US | 2017-10-09 | FEE PAYMENT PROCEDURE | US | 2013-03-14 | +FEE PAYMENT | US | 2009-07-29 | +FEE PAYMENT | US | 2006-07-11 | CERTIFICATE OF CORRECTION | US | 2000-02-01 | ASSIGNMENT | US	2018-04-17	Authorized invention	EP1030469A2 | EP1030469A3 | JP2000241778A | JP2007086809A | JP4673285B2 | US20030210915A1 | US20080095543A1 | US20090297168A1 | US20110211830A1 | US7006771 | US7389054 | US7577368 | US7953329 | US8521039	14
US6337939	US09/495374	Optical amplifier monitor using a blazed grating	The traditional solution to monitoring the pump laser power uses the back facet of the pump laser to monitor its power. However, stability and aging issues of the back facet may make it difficult or even impossible to measure the pump power to a high degree of accuracy using this method. Pump lasers often use fiber Bragg gratings to stabilize their wavelength. However, if an in-line optical fiber…	What is claimed is: 1. A feedback, feedforward optical circuit having a monitor tap comprising: a Bragg grating having a reflection band at a laser wavelength .lambda..sub.L for reflecting no more than 10% of light incident thereon backwards for providing feedback, said Bragg grating being disposed in an optical fiber having a core and a cladding, and wherein said Bragg grating has a reflection s…	2000-02-01	2002-01-08	H01S5/00 | H01S5/0687 | H01S5/14 | H01S3/094 | H01S3/067 | H01S3/06 | G02B6/34	H01S5/00	385/37 | 372/6 | 385/10	385/37	CA2332218A1 | CN1242570C | CN1312623A | EP1130712A2 | US6337939	5	-	-	-	2020-02-01	JDS UNIPHASE INC.	JDS UNIPHASE INC.	ASPELL, JENNIFER | ZIMMERMAN, DONALD R.	2	3	6	2010-03-02 | -EXPIRED DUE TO FAILURE TO PAY MAINTENANCE FEE | US | 2010-02-08 | -INFORMATION ON STATUS: PATENT DISCONTINUATION | US | 2010-01-08 | -LAPSE FOR FAILURE TO PAY MAINTENANCE FEES | US | 2009-07-20 | MAINTENANCE FEE REMINDER MAILED | US | 2005-07-08 | +FEE PAYMENT | US | 2000-02-01 | ASSIGNMENT | US	2010-03-02	Authorized invention	CA2332218A1 | CN1242570C | CN1312623A | EP1130712A2 | US6337939	5
US6470130	US09/495126	Waveguide structures	A waveguide for optical transmission having a mechanically active core material comprised of a silicon-rich silicon nitride in a mechanically active region. In the mechanically active region, the silicon-rich silicon nitride core can have no cladding (ie. an air cladding) or a cladding comprised of a silicon nitride over at least a portion thereof. The silicon-rich silicon nitride core is compris…	What is claimed is: 1. A waveguide comprising a mechanically active silicon-rich silicon nitride core in a mechanical region wherein the silicon rich silicon nitride core composition comprises a silicon nitride molecule having a silicon content greater than stoichiometric silicon nitride. 2. The waveguide of claim 1 wherein the mechanically active silicon-rich silicon nitride core has a cladding …	2000-02-01	2002-10-22	G02B6/125 | G02B6/35 | G02B6/122 | G02B6/28 | G02B6/26 | G02B6/12 | G02B6/30 | G02B6/00	G02B6/125	385/142 | 385/144	385/142	US6470130	1	-	-	-	2020-02-01	LUCENT TECHNOLOGIES, INC.	AGERE SYSTEMS GUARDIAN CORP.	WALKER, JAMES A. | STUART, HOWARD R.	2	11	20	2018-11-05 | ASSIGNMENT | US | 2018-10-04 | ASSIGNMENT | US | 2017-02-03 | ASSIGNMENT | US | 2017-02-03 | ASSIGNMENT | US | 2016-02-11 | ASSIGNMENT | US | 2016-02-11 | ASSIGNMENT | US | 2016-02-02 | ASSIGNMENT | US | 2016-02-02 | ASSIGNMENT | US | 2015-04-03 | ASSIGNMENT | US | 2014-05-08 | ASSIGNMENT | US | 2014-03-26 | +FEE PAYMENT | US | 2010-04-15 | +FEE PAYMENT | US | 2006-04-13 | +FEE PAYME…	2020-02-01	Authorized invention	US6470130	1
US6480348	US09/647773	Arrangement for the contactless transmission of optical data	The invention relates to an arrangement (1) for the contactless transmission of data between a rotating component and a stationary component by means of light signals which are transmitted by a projector (2) and detected by a receiver (4). According to the invention, a ring-shaped light-conducting body (5) which consists of a transparent material and has integrated reflecting prisms is integrated…	What is claimed is: 1. An arrangement for contactless transmission of data between a rotating component and a stationary component by means of light signals emitted by a projector (2, 2a-c) and detected by a receiver (4, 4a-c), wherein between the projector (2, 2a-c) and the receiver (4, 4a-c) an annular light guide body (5, 5a) of a transparent material with integrated reflection prisms (12) is …	2000-02-02	2002-11-12	G02B6/36 | G08C23/00 | G08C23/04 | H04B10/10 | H04B10/22 | H04B10/00 | H04B10/114 | G02B5/04	G02B6/36	359/834 | 359/831 | 385/25 | X/359831	359/834	AT315855T | DE19904461A1 | DE19904461C2 | DE50012050D1 | DK1068687T3 | EP1068687A1 | EP1068687B1 | ES2254148T3 | NO20004776A | NO20004776D0 | NO20004776L | NO323710B1 | US6480348 | WO2000046943A1	14	DE	19904461	1999-02-04	2020-02-02	STEMMANN-TECHNIK GMBH	STEMMANN-TECHNIK GMBH	BARTHELT, KLAUS	1	0	0	2014-05-12 | +FEE PAYMENT | US | 2010-05-07 | +FEE PAYMENT | US | 2006-05-10 | +FEE PAYMENT | US | 2002-10-24 | INFORMATION ON STATUS: PATENT GRANT | US | 2000-12-18 | ASSIGNMENT | US	2020-02-02	Authorized invention	AT315855T | DE19904461A1 | DE19904461C2 | DE50012050D1 | DK1068687T3 | EP1068687A1 | EP1068687B1 | ES2254148T3 | NO20004776A | NO20004776D0 | NO20004776L | NO323710B1 | US6480348 | WO2000046943A1	14
US6594503	US09/496548	Communication device with dial function using optical character recognition, and method	A communication device (200), such as a cellular mobile phone or a cordless phone, has a dial unit (208) for communication with a base station. An input device for dialing a phone number which forwards a coded dial signal (215) to the dial unit (208) is implemented as an optical character recognition (OCR) scanner (210) that reads phone numbers (202) from a printed or hand-written original (201).…	What is claimed is: 1. Communication device having a dial unit to establish communication via a communication channel, said communication device characterized by a built-in optical character recognition reader to receive a dial identification from an original, wherein said reader collects image data of said dial identification by being in a predetermined distance from said original during a prede…	2000-02-02	2003-07-15	G06K9/20 | H04M1/2755 | H04M1/274 | H04Q7/32	G06K9/20	455/550.1 | 379/428.01 | 379/433.01 | 455/556.1 | 455/557 | 455/564 | 455/66.1 | X/455564 | X/455556 | X/455557 | X/37943301 | X/37942801 | 379/428.1 | 379/433.1	455/550.1	EP1122934A2 | EP1122934A3 | US6594503	3	-	-	-	2020-02-02	MOTOROLA SOLUTIONS, INC.	MOTOROLA, INC.	HERZIG, HANS-PETER | MARTSCHINK, VOLKER	2	19	26	2015-09-01 | -EXPIRED DUE TO FAILURE TO PAY MAINTENANCE FEE | US | 2015-08-10 | -INFORMATION ON STATUS: PATENT DISCONTINUATION | US | 2015-07-15 | -LAPSE FOR FAILURE TO PAY MAINTENANCE FEES | US | 2015-02-20 | MAINTENANCE FEE REMINDER MAILED | US | 2011-04-06 | ASSIGNMENT | US | 2010-12-28 | +FEE PAYMENT | US | 2006-12-18 | +FEE PAYMENT | US | 2000-02-02 | ASSIGNMENT | US	2015-09-01	Authorized invention	EP1122934A2 | EP1122934A3 | US6594503	3
US6934308	US09/496974	Precoding circuit and precoding-mulitplexing circuit for realizing very high transmission rate in optical fiber communication	A precoding-multiplexing circuit is formed by a precoding circuit for carrying out a precoding with respect to n sets of parallel input binary data signals having a bit rate equal to R/n, to obtain n sets of parallel precoded signals, and a time division multiplexer for time division multiplexing the parallel precoded signals obtained by the precoding circuit, in units of one bit, and outputting …	1. A precoding-multiplexing circuit, comprising: a preceding circuit for carrying out a preceding with respect to n sets of parallel input binary data signals having a bit rate equal to R/n, to obtain n sets of parallel precoded signals; and a time division multiplexer for time division multiplexing the parallel precoded signals obtained by the preceding circuit, in units of one bit, and outputti…	2000-02-02	2005-08-23	H04L25/497 | H04J14/08 | H04J3/00 | H04J3/04 | H04L25/02 | G06F11/10	H04L25/497	370/535 | 326/52 | 327/407 | 370/540	370/535	DE60045532D1 | EP1026863A2 | EP1026863A3 | EP1026863B1 | EP1830531A1 | EP1830531B1 | EP1830532A1 | EP1830532B1 | JP2000224244A | JP3474794B2 | US6934308	11	JP	1999026408	1999-02-03	2020-02-02	NIPPON TELEGRAPH AND TELEPHONE CORPORATION	NIPPON TELEGRAPH AND TELEPHONE CORPORATION	YONENAGA, KAZUSHIGE | YONEYAMA, MIKIO | MURATA, KOICHI | MIYAMOTO, YUTAKA	4	3	7	2017-02-14 | +FEE PAYMENT | US | 2013-01-23 | +FEE PAYMENT | US | 2008-09-24 | +FEE PAYMENT | US | 2005-08-03 | INFORMATION ON STATUS: PATENT GRANT | US | 2000-02-02 | ASSIGNMENT | US	2020-02-02	Authorized invention	DE60045532D1 | EP1026863A2 | EP1026863A3 | EP1026863B1 | EP1830531A1 | EP1830531B1 | EP1830532A1 | EP1830532B1 | JP2000224244A | JP3474794B2 | US6934308	11
US6496625	US09/497236	Transmission cable optical fiber protector and method	A fiber optic transmission cable fiber protector includes a splice tube positioned over the ends of a pair of fiber optic cables having an outer capillary tube containing at least one optical fiber within an inner capillary tube. The optical fiber protector includes a pair of optical fiber strain relief mechanism positioned near the ends of the optical fibers; the strain relief mechanisms are cap…	We claim: 1. A heat sink for use during assembly, installation and/or repair of a fiber optic transmission cable, said fiber optic transmission cable comprising an outer capillary tube enclosing an inner capillary tube housing at least one optical fiber therein, said heat sink comprising: a heat sink tube disposed between said outer capillary tube and said inner capillary tube with said optical f…	2000-02-03	2002-12-17	G02B6/38 | G02B6/46 | G03C1/005 | H02G15/08 | G02B6/44	G02B6/38	385/100	385/100	AU2000034990A1 | AU764072B2 | CA2382995A1 | CA2382995C | EP1222483A1 | EP1222483B1 | EP1739465A1 | EP1739465B1 | EP1739466A1 | EP1739466B1 | EP1739467A1 | EP1739467B1 | JP2004501401A | JP4351443B2 | NO20020736A | NO20020736D0 | NO20020736L | NO334146B1 | US6496625 | WO2001098809A1	20	-	-	-	2018-08-26	WEATHERFORD TECHNOLOGY HOLDINGS, LLC	WEATHERFORD/LAMB, INC.	FALKOWICH, KENNETH | CHESTNUT, CHRISTOPHER | CHIPMAN, CHRISTOPHER | ENGEL, THOMAS | MARKOJA, ROBERT | PRUETT, PHILLIP E. | RUBINO, ROBERT A. | BONJA, JEFFREY | LAFFITTE, EDWARD	9	16	19	2019-12-26 | ASSIGNMENT | US | 2019-12-26 | ASSIGNMENT | US | 2019-12-18 | ASSIGNMENT | US | 2017-09-29 | ASSIGNMENT | US | 2015-10-08 | ASSIGNMENT | US | 2014-12-04 | ASSIGNMENT | US | 2014-05-21 | +FEE PAYMENT | US | 2010-05-19 | +FEE PAYMENT | US | 2006-05-26 | +FEE PAYMENT | US | 2002-11-28 | INFORMATION ON STATUS: PATENT GRANT | US | 2002-02-07 | ASSIGNMENT | US | 2000-02-03 | ASSIGNMENT | US	2018-08-26	Authorized invention	AU1999059030A1 | AU2000034990A1 | AU764072B2 | CA2382995A1 | CA2382995C | DE60040568D1 | DE60040766D1 | DE60042133D1 | DE60042455D1 | EP1222483A1 | EP1222483B1 | EP1739465A1 | EP1739465B1 | EP1739466A1 | EP1739466B1 | EP1739467A1 | EP1739467B1 | JP2004501401A | JP2009244893A | JP4351443B2 | JP5080533B2 | NO20020736A | NO20020736D0 | NO20020736L | NO20120383A | NO20120383L | NO20120384A | NO201203…	36
US7010231	US09/497694	System and method of high-speed transmission and appropriate transmission apparatus	At a receiver a 20 Gbit/s soliton bit stream (20) is demultiplexed into two 10 Gbit/s bit streams (22a, 22b) using a 2-way splitter (6), a clock extraction circuit (4), and a pair of polarization insensitive amplitude modulators (8a, 8b) exhibiting positive chirp. The outputs of the modulators are fed to detectors (7a, 7b) via lengths (9a, 9b) of optical fiber exhibiting normal dispersion thereby…	1. Pulsed transmission system, comprising at least one transmission station for transmitting an optical signal at a transmission wavelength, at least one reception station, a fibre-optic line linking said at least one transmission station and said at least one reception station and at least one optical amplifier serially linked along said fibre-optic line, wherein said fibre-optic line has a posi…	2000-02-03	2006-03-07	H04B10/12 | G02F1/01 | G02F1/365 | H04B10/2507 | H04B10/50 | H04B10/508	H04B10/12	398/148 | 398/147 | 398/189 | X/398147 | X/398189	398/148	US20040190911A1 | US6925265 | US7010231	3	EP | US	1997113436 | 60/054945	1997-08-04 | 1997-08-07	2018-07-31	CISCO PHOTONICS ITALY S.R.L. AN ITALIAN CORPORATION	CISCO PHOTONICS ITALY S.R.L.	FRANCO, PIERLUIGI | GRASSO, GIORGIO | VIDMAR, MATJAZ	3	5	5	2017-09-07 | +MAINTENANCE FEE PAYMENT | US | 2013-09-09 | +FEE PAYMENT | US | 2009-08-21 | +FEE PAYMENT | US | 2006-02-15 | INFORMATION ON STATUS: PATENT GRANT | US | 2000-06-08 | ASSIGNMENT | US | 2000-06-05 | ASSIGNMENT | US	2018-07-31	Authorized invention	AR018999A1 | AU1998087332A1 | BRPI9811127A2 | CA2299724A1 | DE69808302D1 | DE69808302T2 | EP1002386A1 | EP1002386B1 | JP2001512861A | NZ502778A | NZ502778B | US20040190911A1 | US6925265 | US7010231 | WO1999008406A1	15
US6636527	US09/497133	Optical line termination in ATM-based PON	An optical line termination in an asynchronous transmission mode includes a downstream frame processing unit for receiving and churning an asynchronous mode cell to generate a downstream frame, and converting a parallel data of the downstream frame into a serial data thereof, a wavelength division multiplexing unit for performing an electro/optical conversion of the serial data of the downstream …	What is claimed is: 1. An optical line termination in an asynchronous transfer mode, comprising: a downstream frame processing means for receiving and churning an asynchronous transfer mode cell to generate a downstream frame, and converting a parallel data of the downstream frame into a serial data thereof; a wavelength division multiplexing means for performing an electro/optical conversion of …	2000-02-03	2003-10-21	H04Q11/00 | H04B10/14 | H04J14/02	H04Q11/00	370/465	370/465	KR100336718B1 | KR1020010063831A | US6636527	3	KR	1019990061931	1999-12-24	2020-02-03	IPG ELECTRONICS 502 LIMITED | RPX CORPORATION	ELECTRONICS AND TELECOMMUNICATIONS RESEARCH INSTITUTE	LEE, SEOG-HOON | KIM, HONG-JU | KIM, JAE-GEUN	3	15	21	2018-06-29 | ASSIGNMENT | US | 2018-01-02 | ASSIGNMENT | US | 2018-01-02 | ASSIGNMENT | US | 2016-03-09 | ASSIGNMENT | US | 2015-05-05 | ASSIGNMENT | US | 2015-04-16 | +FEE PAYMENT | US | 2012-07-23 | ASSIGNMENT | US | 2011-04-01 | +FEE PAYMENT | US | 2009-11-03 | ASSIGNMENT | US | 2007-03-30 | +FEE PAYMENT | US | 2003-10-02 | INFORMATION ON STATUS: PATENT GRANT | US | 2000-02-03 | ASSIGNMENT | US	2020-02-03	Authorized invention	KR100336718B1 | KR1020010063831A | US6636527	3
US6477296	US09/496655	Optical waveguide device, optical transmitting and receiving device, method of manufacturing optical waveguide device and method of manufacturing optical transmitting and receiving device	This invention provides optical waveguide, transmitting, and receiving devices and methods that enables bidirectional communication. Formed on an optical waveguide near a first end (A-side) to cross a direction of light propagation may be a trench-shaped space having a first boundary surface and a second boundary surface. The first boundary surface may internally reflect the light propagating thr…	What is claimed is: 1. An optical waveguide device comprising: an optical waveguide formed on a substrate and enabling a light to bidirectionally propagate therethrough; and a trench-shaped space formed in the optical waveguide near at least one end of the optical waveguide to cross a direction of light propagation, the trench-shaped space being capable of switching the light propagating through …	2000-02-03	2002-11-05	G02B6/42 | G02B6/36 | H01L31/12 | G02B6/00 | G02B6/122 | G02B6/13 | G02B6/26	G02B6/42	385/31	385/31	JP2000227524A | JP2000227524A5 | KR100687162B1 | KR1020010020629A | US6477296	5	JP	1999029258	1999-02-05	2020-02-03	SONY CORPORATION	SONY CORPORATION	OGAWA, TSUYOSHI	1	6	6	2010-12-28 | -EXPIRED DUE TO FAILURE TO PAY MAINTENANCE FEE | US | 2010-12-06 | -INFORMATION ON STATUS: PATENT DISCONTINUATION | US | 2010-11-05 | -LAPSE FOR FAILURE TO PAY MAINTENANCE FEES | US | 2010-06-14 | MAINTENANCE FEE REMINDER MAILED | US | 2006-05-05 | +FEE PAYMENT | US | 2000-06-05 | ASSIGNMENT | US	2010-12-28	Authorized invention	JP2000227524A | JP2000227524A5 | KR100687162B1 | KR1020010020629A | US6477296	5
US6456770	US09/497510	Method, a system, and a line for optical fiber transmission	The line optical fiber of the system is single-mode and has a very large effective mode area accompanied by high chromatic dispersion and/or a steep spectrum gradient of said dispersion. Compensation means are associated with said fiber so as to compensate at least a major portion of said dispersion and/or of said gradient. They are integrated into repeater units distributed along the transmissio…	What is claimed is: 1. An optical fiber transmission line made up of a succession of segments connected together in series, each of the segments extending from an inlet to an outlet of said segment, and including a succession of elements connected together in series, which succession of elements includes the following, starting from said inlet: a single-mode optical fiber extending substantially …	2000-02-04	2002-09-24	G02B6/02 | G02B6/036 | G02B6/34 | H04B10/18 | G02B6/00 | H04B10/2519 | H04B10/2525 | H04J14/02	G02B6/02	385/123 | 385/124 | 398/79	385/123	AT335321T | CA2297558A1 | CA2297558C | DE60029654D1 | DE60029654T2 | DE60029654T8 | DK1030474T3 | EP1030474A1 | EP1030474B1 | FR2790105A1 | FR2790105B1 | JP2000244400A | JP4519238B2 | US6456770	14	FR	1999002030	1999-02-18	2020-02-04	ALCATEL	ALCATEL	SANSONETTI, PIERRE | DE MONTMORILLON, LOUIS-ANNE	2	9	12	2014-03-20 | +FEE PAYMENT | US | 2010-03-18 | +FEE PAYMENT | US | 2006-03-16 | +FEE PAYMENT | US | 2002-09-05 | INFORMATION ON STATUS: PATENT GRANT | US | 2000-02-04 | ASSIGNMENT | US	2020-02-04	Authorized invention	AT335321T | CA2297558A1 | CA2297558C | DE60029654D1 | DE60029654T2 | DE60029654T8 | DK1030474T3 | EP1030474A1 | EP1030474B1 | FR2790105A1 | FR2790105B1 | JP2000244400A | JP4519238B2 | US6456770	14
US6405567	US09/498827	Reduced dispersion optical waveguide and methods for fabricating the same	A reduced dispersion optical waveguide and methods of fabricating the same are implemented. The optical waveguide may be fabricated in commercially practicable units without having to predetermine its length in a particular application. The reduced dispersion optical waveguide prevents optical pulse overlap in optical waveguide transmission systems operating over long distances or at high data ra…	What is claimed is: 1. A method of forming an optical waveguide comprising the steps of providing a substrate; depositing a glassy soot along a length of said substrate, said glassy soot containing one or more dopants, said one or more dopants having a concentrate ion varying along said length of said substrate, whereby a dispersion of a reduced dispersion optical waveguide has an algebraic sign …	2000-02-04	2002-06-18	C03B37/014 | C03B37/018 | H04B10/18 | C03B37/023	C03B37/014	65/415 | 385/123 | 65/399 | 65/414 | X/385123	65/415	US6134366 | US6405567	2	-	-	-	2017-09-19	INTERNATIONAL BUSINESS MACHINES CORPORATION	INTERNATIONAL BUSINESS MACHINES CORPORATION	LOEB, MITCHELL LEVY | WALLACE, SAMUEL ELBERT	2	2	3	2010-07-19 | -INFORMATION ON STATUS: PATENT DISCONTINUATION | US | 2010-06-18 | -LAPSE FOR FAILURE TO PAY MAINTENANCE FEES | US | 2010-01-25 | MAINTENANCE FEE REMINDER MAILED | US | 2005-09-14 | +FEE PAYMENT | US	2010-07-19	Authorized invention	US6134366 | US6405567	2
US6639716	US09/499032	Wavelength division multiplexing optical communication system and optical amplifying device	The present invention aims at providing a WDM optical communication system adapted to avoid reduction of signal light power per one wavelength included in output light of an ALC operating optical amplifying device, to thereby improve transmission characteristics of WDM signal light. To this end, for each of a plurality of optical amplifying devices provided on the way of an optical fiber transmis…	I claim: 1. A wavelength division multiplexing optical communication system including: at least one optical amplifying device capable of collectively amplifying wavelength division multiplexed signal light, wherein output light of said optical amplifying device is controlled to be a predetermined output setting level, and wherein said wavelength division multiplexing optical communication system …	2000-02-07	2003-10-28	H04B10/17 | H01S3/13 | H04J14/00 | H04B10/07 | H04B10/29 | H04B10/293 | H04B10/296 | H04B10/564 | H04B10/572 | H04J14/02 | H04B10/16 | H01S3/00	H04B10/17	359/337.12 | 359/341.41 | 359/341.42 | X/35934141 | X/35934142 | X/359174	359/337.12	JP2000232433A | JP3802992B2 | US6639716	3	JP	1999030349	1999-02-08	2020-02-07	FUJITSU LIMITED	FUJITSU LIMITED	TOMOFUJI, HIROAKI	1	22	30	2015-12-15 | -EXPIRED DUE TO FAILURE TO PAY MAINTENANCE FEE | US | 2015-11-23 | -INFORMATION ON STATUS: PATENT DISCONTINUATION | US | 2015-10-28 | -LAPSE FOR FAILURE TO PAY MAINTENANCE FEES | US | 2015-06-05 | MAINTENANCE FEE REMINDER MAILED | US | 2011-03-30 | +FEE PAYMENT | US | 2007-04-06 | +FEE PAYMENT | US | 2004-03-09 | CERTIFICATE OF CORRECTION | US | 2000-02-07 | ASSIGNMENT | US	2015-12-15	Authorized invention	JP2000232433A | JP3802992B2 | US6639716	3
US6671469	US09/499728	Supervisory apparatus for transmission lines	A supervisory apparatus able to prevent recirculation of a supervisory frame when sending a supervisor frame for supervision, which supervises an optical communications apparatuses connected to transmission lines in cooperation with the same by adding a sequence number to a supervisory frame when sending the supervisory frame.	What is claimed is: 1. A supervisory apparatus, in an optical transmission system having a plurality of transmission lines connecting a plurality of pairs of terminal offices to each other and optical amplifying and repeating apparatuses for performing optical amplifying and repeating operations in the transmission lines, wherein, for a respective optical amplifying and repeating apparatus or ter…	2000-02-08	2003-12-30	H04B10/08 | H04B10/07 | H04B10/077 | H04B10/27 | H04B17/00 | H04L12/28 | H04L29/08 | H04B10/17	H04B10/08	399/30 | 398/11 | 398/16 | 398/37	399/30	JP2000232422A | JP3674357B2 | US6671469	3	JP	1999030629	1999-02-08	2020-02-08	FUJITSU LIMITED	FUJITSU LIMITED	FUKAGAWA, TAKASHI | KUMANO, SATOSHI | TERAI, NOBORU | OKI, KATSUHIRO | KUROKAWA, TAKATSUGU	5	5	5	2016-02-16 | -EXPIRED DUE TO FAILURE TO PAY MAINTENANCE FEE | US | 2016-01-25 | -INFORMATION ON STATUS: PATENT DISCONTINUATION | US | 2015-12-30 | -LAPSE FOR FAILURE TO PAY MAINTENANCE FEES | US | 2015-08-07 | MAINTENANCE FEE REMINDER MAILED | US | 2011-06-01 | +FEE PAYMENT | US | 2007-06-08 | +FEE PAYMENT | US | 2000-02-08 | ASSIGNMENT | US	2016-02-16	Authorized invention	JP2000232422A | JP3674357B2 | US6671469	3
US6259081	US09/500409	Device for receiving a transmission signal and for transmitting an optical beam and method of using the device	A device is provided for receiving a transmission signal and for transmitting an optical beam having an adjustable intensity, wherein the optical beam effects the transmission signal. A transmitter for transmitting the beam has a controller for setting the intensity. A receiver for receiving the transmission signal has an analyzer for outputting a threshold signal if the strength of the transmiss…	We claim: 1. A device for receiving a transmission signal and for transmitting an optical beam, the device comprising: a transmitter for transmitting an optical beam having an adjustable intensity, said transmitter having a controller for setting the intensity; a receiver for receiving a transmission signal effected by the optical beam, said receiver having an analyzer for outputting a threshold …	2000-02-08	2001-07-10	H04B10/00 | H04B10/152 | H04B10/40 | H04B10/80 | G02B27/00	H04B10/00	250/205 | 250/227.11 | 73/862.59 | X/25022711 | 73/862.59	250/205	AU1998093372A1 | AU741775B2 | BRPI9811877A2 | CA2299244A1 | CN1266566A | EP1002385A1 | NO20000609D0 | NO20000609L | RU2000105889A | US6259081 | WO1999008405A1 | ZA199807066B | ZA987066B	13	DE	19734510	1997-08-08	2018-07-27	SIEMENS AKTIENGESELLSCHAFT	SIEMENS AKTIENGESELLSCHAFT	GROSS, WALTER | BARTOSCH, EKKERT | UNTERLASS, FRANZ-JOSEF	3	0	0	2005-09-06 | -EXPIRED DUE TO FAILURE TO PAY MAINTENANCE FEE | US | 2005-08-10 | -INFORMATION ON STATUS: PATENT DISCONTINUATION | US | 2005-07-11 | -LAPSE FOR FAILURE TO PAY MAINTENANCE FEES | US | 2001-05-16 | ASSIGNMENT | US	2005-09-06	Authorized invention	AU1998093372A1 | AU741775B2 | BRPI9811877A2 | CA2299244A1 | CN1266566A | EP1002385A1 | IN1366CAL1998A | NO20000609A | NO20000609D0 | NO20000609L | RU2000105889A | US6259081 | WO1999008405A1 | ZA199807066B | ZA987066B	15
US6363784	US09/500128	Fluid detector	The present invention relates generally to a fluid level detector 1 designed to be mounted in a vessel which is arranged to contain a liquid which may be hazardous such as a petrochemical. The liquid level detector is mounted within a port 2 in a wall 3 of a vessel. The electrical componentry of the liquid level detector 1 includes a light transmitter 6 for transmitting light towards an optical e…	What is claimed is: 1. A fluid level detector comprising a light transmitter for transmitting light to an optical element, a light receiver for receiving light reflected from the optical element, electrical circuitry for detecting signals from the light receiver, and a glass housing substantially encapsulating the light receiver, light transmitter and electrical circuitry, whereby to protect the …	2000-02-08	2002-04-02	G01F23/284 | G01F23/292 | G01F23/00	G01F23/284	73/293	73/293	GB0002938D0 | GB2346691A | GB2346691B | US6363784	4	-	-	-	2020-02-08	LIQUIP INTERNATIONAL PTY LIMITED	LIQUIP SALES PTY LIMITED	GREGORY, MALCOLM DAVID	1	3	5	2014-05-20 | -EXPIRED DUE TO FAILURE TO PAY MAINTENANCE FEE | US | 2014-04-28 | -INFORMATION ON STATUS: PATENT DISCONTINUATION | US | 2014-04-02 | -LAPSE FOR FAILURE TO PAY MAINTENANCE FEES | US | 2013-11-08 | MAINTENANCE FEE REMINDER MAILED | US | 2009-09-02 | +FEE PAYMENT | US | 2005-09-09 | +FEE PAYMENT | US | 2005-06-24 | ASSIGNMENT | US | 2003-01-28 | CERTIFICATE OF CORRECTION | US | 2000-08…	2014-05-20	Authorized invention	AU1999PP8585P0 | AU2000014992A1 | AU762027B2 | GB0002938D0 | GB2346691A | GB2346691B | US6363784	7
US6229641	US09/500241	Optical amplifier, method of controlling the output light from the optical amplifier, optical transmission system and method of controlling an optical transmission path cross reference to related application	An optical transmission path monitoring and controlling method including the steps of monitoring a probe light beam and other multiplexed light beams which are included in a multiplex light ray propagated through a transmission path in an optical transmission system, detecting values of the monitored probe light beam and other multiplexed light beams, while the other multiplexed light beams are i…	What is claimed is: 1. An optical transmission path monitoring and controlling method comprising the steps of monitoring a probe light beam and other multiplexed light beams which are included in a multiplex light ray propagated through a transmission path in an optical transmission system, detecting values of the monitored probe light beam and the other multiplexed light beams, while the other m…	2000-02-08	2001-05-08	H01S3/13 | H04B10/17 | H01S3/131 | H04J14/02 | H01S3/06 | H01S3/067 | H01S3/094 | H01S3/0941 | H01S3/10 | H04B10/077 | H04B10/29 | H04B10/293 | H04B10/296 | H04B10/564 | H04B10/572 | H04J14/00 | H04B10/08 | G01M11/00	H01S3/13	359/337 | 359/337.12 | 398/177 | 398/9 | 398/97 | X/359161 | X/359341	359/337	CN1154014C | CN1155674A | JP1997098136A | JP3363003B2 | US20010022683A1 | US20030067673A1 | US20040120027A1 | US5864423 | US6038062 | US6229641 | US6483630 | US6671084 | US6859308	13	JP	1995256232	1995-10-03	2016-09-27	HITACHI, LTD.	HITACHI, LTD.	KOSAKA, JUNYA	1	6	7	2009-06-30 | -EXPIRED DUE TO FAILURE TO PAY MAINTENANCE FEE | US | 2009-06-08 | -INFORMATION ON STATUS: PATENT DISCONTINUATION | US | 2009-05-08 | -LAPSE FOR FAILURE TO PAY MAINTENANCE FEES | US | 2008-11-17 | MAINTENANCE FEE REMINDER MAILED | US | 2004-10-20 | +FEE PAYMENT | US	2009-06-30	Authorized invention	CN1154014C | CN1155674A | JP1997098136A | JP3363003B2 | US20010022683A1 | US20030067673A1 | US20040120027A1 | US5864423 | US6038062 | US6229641 | US6483630 | US6671084 | US6859308	13
US6839322	US09/501517	Method and system for optical routing of variable-length packet data	A method and system of routing variable-length packet data across a wave division multiplex (WDM) communications network having a plurality of data communications channels comprises inverse-multiplexing each data packet into a respective frame. Each frame includes a label block containing label information of the frame, and two or more respective payload blocks having a predetermined length. The …	1. A method of routing variable-length packet data across a communications network having a plurality of data communications channels, the method comprising the steps of:a) inverse-multiplexing a data packet into a frame comprising: i) a label block containing label information of the frame, and ii) two or more respective payload blocks having a predetermined length; wherein the step of inverse-m…	2000-02-09	2005-01-04	H04L12/56 | H04Q11/00 | H04J3/24	H04L12/56	370/235 | 370/392 | 370/395.1 | 370/412 | 370/474 | 370/476	370/235	CA2334549A1 | CA2334549C | DE60139095D1 | EP1126740A2 | EP1126740A3 | EP1126740B1 | US20050047392A1 | US6839322 | US7869362	9	-	-	-	2020-02-09	SPHERIX INCORPORATED	NORTEL NETWORKS LIMITED	ASHWOOD SMITH, PETER J.	1	13	15	2017-01-04 | +SURCHARGE FOR LATE PAYMENT | US | 2017-01-04 | +FEE PAYMENT | US | 2016-08-12 | MAINTENANCE FEE REMINDER MAILED | US | 2016-03-03 | ASSIGNMENT | US | 2015-04-20 | ASSIGNMENT | US | 2015-04-20 | ASSIGNMENT | US | 2015-03-26 | ASSIGNMENT | US | 2014-03-28 | ASSIGNMENT | US | 2014-01-03 | ASSIGNMENT | US | 2012-06-25 | +FEE PAYMENT | US | 2011-10-28 | ASSIGNMENT | US | 2008-06-19 | +FE…	2020-02-09	Authorized invention	CA2334549A1 | CA2334549C | DE60139095D1 | EP1126740A2 | EP1126740A3 | EP1126740B1 | US20050047392A1 | US6839322 | US7869362	9
US7013062	US09/914116	Material for thermal compensation and optical communication device using the material	A material for temperature compensation consists of a sinter produced by baking any of crystalline powder, crystallized glass powder, and partially crystalline glass powder. The sinter has a negative coefficient of thermal expansion and contains anisotropic crystals in terms of thermal expansion.	1. A method of manufacturing a temperature compensation member, comprising: preparing at least one powder selected from a group including crystal powder, crystallizable glass powder, and partially-crystallized glass powder; preparing at least one additive selected from a group including amorphous glass powder, glass powder prepared by a sol-gel method, sol, and gel; mixing said at least one powde…	2000-02-09	2006-03-14	G02B6/00 | C04B35/00 | G02B6/36	G02B6/00	385/31 | 385/24 | 385/37 | 65/30.1 | 65/30.1	385/31	AU2000024595A1 | AU769200B2 | CA2363696A1 | CN1321935C | CN1341085A | EP1174398A1 | EP1174398A4 | JP2000313654A | JP3901892B2 | KR1020020003545A | TW426804B | US7013062 | WO2000050360A1	13	JP | JP | JP | JP	1999052780 | 1999047022 | 1999052793 | 1999332577	1999-03-01 | 1999-02-24 | 1999-03-01 | 1999-11-24	2020-02-09	NIPPON ELECTRIC GLASS CO., LTD.	NIPPON ELECTRIC GLASS CO., LTD.	MATANO, TAKAHIRO | SAKAMOTO, AKIHIKO	2	0	0	2018-05-01 | -EXPIRED DUE TO FAILURE TO PAY MAINTENANCE FEE | US | 2018-04-09 | -INFORMATION ON STATUS: PATENT DISCONTINUATION | US | 2018-04-09 | -LAPSE FOR FAILURE TO PAY MAINTENANCE FEES | US | 2017-10-23 | FEE PAYMENT PROCEDURE | US | 2013-03-14 | +FEE PAYMENT | US | 2009-07-20 | +FEE PAYMENT | US | 2001-08-23 | ASSIGNMENT | US	2018-05-01	Authorized invention	AU2000024595A1 | AU769200B2 | CA2363696A1 | CN1321935C | CN1341085A | EP1174398A1 | EP1174398A4 | JP2000313654A | JP3901892B2 | KR1020020003545A | TW426804B | US7013062 | WO2000050360A1	13
US6781944	US09/913397	Optical information processor with monolithically integrated light emitting device, light receiving devices and optics	In an optical head of a DVD drive, a light-emitting device and light-receiving devices are disposed on one face of a substrate, and on the other face of the substrate, a diffraction light separating device, a lambda/4 plate, and a dielectric plate having a converging focus lens are sequentially, hierarchically integrated. With the configuration, a laser beam (transmission beam) emitted from the f…	What is claimed is: 1. An optical information processor for reproducing information recorded on a recording medium and/or recording information to the recording medium, comprising: a substrate having, on one face thereof, a light-emitting device for emitting a transmission beam in an in-plane direction and a plurality of light-receiving devices for receiving reflected beams of said transmission b…	2000-02-09	2004-08-24	G11B7/135 | G11B7/12 | H01L31/0232 | H01S5/183 | H01S5/00 | H01S5/026	G11B7/135	369/112.12 | 257/E31.127 | 369/112.08 | 369/120 | 369/44.12 | G9B/7.108 | G9B/7.113 | G9B/7.126 | X/369120 | X/36911208 | 369/44.12 | 369/112.8	369/112.12	KR1020010102380A | TW480479B | US6781944 | WO2000051115A1	4	JP	1999047300	1999-02-25	2020-02-09	HITACHI, LTD.	HITACHI, LTD.	TANAKA, TOSHIAKI	1	6	10	2008-10-14 | -EXPIRED DUE TO FAILURE TO PAY MAINTENANCE FEE | US | 2008-09-22 | -INFORMATION ON STATUS: PATENT DISCONTINUATION | US | 2008-08-24 | -LAPSE FOR FAILURE TO PAY MAINTENANCE FEES | US | 2008-03-03 | MAINTENANCE FEE REMINDER MAILED | US | 2001-08-14 | ASSIGNMENT | US	2008-10-14	Authorized invention	JPWO2000051115A1 | JPWO2000051115A5 | KR1020010102380A | TW480479B | US6781944 | WO2000051115A1	6
US6210802	US09/501674	Polypropylene filler rods for optical fiber communications cables	A filler rod for occupying space in a stranded optical fiber communications cable having at least one buffer tube containing at least one optical fiber is disclosed. The filler rod comprises an elongated rod extruded from a polypropylene homopolymer, a polypropylene-polyethylene copolymer (i-PP) resin material, or preferably, from a polypropylene-polyethylene copolymer having a nucleating agent d…	What is claimed is: 1. A filler rod for occupying space in a stranded optical fiber communications cable having at least one buffer tube containing at least one optical fiber, the filler rod comprising an elongated rod extruded from a polypropylene-polyethylene copolymer resin material foamed during extrusion so as to have a plurality of void spaces therein and a relative density which is less th…	2000-02-10	2001-04-03	G02B6/44 | D02G3/00	G02B6/44	428/398 | 428/372 | 428/394 | 428/395 | 428/397 | X/428394 | X/428395 | X/428397 | X/428372	428/398	BRPI9901217A2 | EP0947868A2 | EP0947868A3 | US6066397 | US6210802	5	-	-	-	2018-03-31	DRAKA COMTEQ B.V.	ALCATEL	RISCH, BRIAN G. | HOLDER, JAMES D.	2	34	40	2012-09-24 | +FEE PAYMENT | US | 2008-09-25 | +FEE PAYMENT | US | 2007-10-05 | ASSIGNMENT | US | 2004-09-24 | +FEE PAYMENT | US | 2001-10-23 | CERTIFICATE OF CORRECTION | US | 2001-03-15 | INFORMATION ON STATUS: PATENT GRANT | US	2018-03-31	Authorized invention	BRPI9901217A2 | EP0947868A2 | EP0947868A3 | US6066397 | US6210802	5
US6626587	US09/500824	Method and system for transmitting optical communication	An optical transmission system comprising a plurality of telecommunication channels, characterized in that when a failure occurs in one or more of said telecommunication channels, a continuous operation of the non-failing telecommunication channels is enabled, provided that the overall transmitted energy in said non-failing telecommunication channels exceeds a pre-defined threshold.	What is claimed is: 1. An optical transmission system comprising a plurality of telecommunication channels extending between first and second locations, wherein a plurality of channels are operative for carrying traffic in normal operating mode from said first location to said second location and at least one channel is adapted to operate as a protection channel, characterized in that when a fail…	2000-02-10	2003-09-30	H04Q11/00 | H04B10/08 | H04B10/00 | H04B10/02	H04Q11/00	398/17 | 14/38 | 370/228 | X/370228	398/17	AU2001011727A1 | IL132726A | IL132726D0 | US6626587 | WO2001033756A2 | WO2001033756A3	6	IL	132726	1999-11-03	2020-02-10	ECI TELECOM LTD.	ECI TELECOM LTD.	MARMUR, OREN	1	10	10	2018-04-13 | ASSIGNMENT | US | 2018-04-13 | ASSIGNMENT | US | 2018-04-13 | ASSIGNMENT | US | 2018-04-13 | ASSIGNMENT | US | 2018-04-13 | ASSIGNMENT | US | 2018-04-13 | ASSIGNMENT | US | 2015-02-26 | +FEE PAYMENT | US | 2014-08-28 | ASSIGNMENT | US | 2014-08-28 | ASSIGNMENT | US | 2011-02-25 | +FEE PAYMENT | US | 2008-01-31 | ASSIGNMENT | US | 2008-01-30 | ASSIGNMENT | US | 2007-03-02 | +FEE PAYME…	2020-02-10	Authorized invention	AU2001011727A1 | IL132726A | IL132726D0 | US6626587 | WO2001033756A2 | WO2001033756A3	6
US6718086	US09/501199	Article comprising a tunable filter	An article comprising a tunable filter includes an optical cavity, a tuning device and a filter-disabling device. The tuning device is operable to change the center transmission wavelength of the tunable filter. The filter-disabling device is operable to temporarily disrupt the finesse or otherwise affect the transmissibility of the optical cavity, thereby preventing the transmission of any inter…	We claim: 1. An article comprising a tunable filter, the tunable filter comprising: an optical cavity having a length that is defined by first and second spaced mirrors and determinative of a center transmission wavelength of a passband of said tunable filter; a tuning device operative to change said length of said optical cavity; and a filter-disabling means operative to disrupt a finesse of sai…	2000-02-10	2004-04-06	G02B27/10 | G02B26/00 | G02B6/34 | G02B6/26 | G02B6/28 | G02B6/42	G02B27/10	385/27 | 385/15 | 385/24 | X/359124	385/27	US6718086	1	-	-	-	2020-02-10	AVAGO TECHNOLOGIES INTERNATIONAL SALES PTE. LIMITED	AGERE SYSTEMS, INC. | TRIQUINT TECHNOLOGY HOLDING CO.	FORD, JOSEPH E. | GOOSSEN, KEITH W. | WALKER, JAMES A.	3	6	12	2018-11-05 | ASSIGNMENT | US | 2018-10-04 | ASSIGNMENT | US | 2017-02-03 | ASSIGNMENT | US | 2017-02-03 | ASSIGNMENT | US | 2016-02-11 | ASSIGNMENT | US | 2016-02-11 | ASSIGNMENT | US | 2016-02-02 | ASSIGNMENT | US | 2016-02-02 | ASSIGNMENT | US | 2015-09-29 | +FEE PAYMENT | US | 2015-04-03 | ASSIGNMENT | US | 2014-05-08 | ASSIGNMENT | US | 2011-09-23 | +FEE PAYMENT | US | 2007-09-25 | +FEE PAYME…	2020-02-10	Authorized invention	US6718086	1
US6471354	US09/502888	Apparatus for creating visual power of a blind person	Disclosed is an apparatus for creating visual power of a blind person, who has lost a visual ability due to various reasons, thereby recovering the visual ability of the blind person. The visual power creating apparatus includes a CCD camera for picking up the image of an object, a TFF LCD monitor for displaying the image picked up by the CCD camera, a light source for illuminating the TFT LCD mo…	What is claimed is: 1. A visual power creating apparatus comprising: a Charge Coupled Device (CCD) camera for picking up an image of an object; a Thin Film Transistor Liquid Crystal Display (TFT LCD) monitor for displaying the image picked up by the CCD camera; a light source for illuminating the TFT LCD monitor at a rear side of the TFT LCD monitor and adapted to increase an illuminance of the i…	2000-02-11	2002-10-29	G02B27/01 | A61B3/02	G02B27/01	351/233 | 348/63 | 382/114 | 382/237	351/233	AU2000023296A1 | US6471354 | WO2001055772A1	3	WO	PCT/KR2000/000056	2000-01-26	2020-02-11	CHO SUNG WOOK	CHO SUNG WOOK	CHO, SUNG WOOK	1	3	3	2006-12-26 | -EXPIRED DUE TO FAILURE TO PAY MAINTENANCE FEE | US | 2006-11-29 | -INFORMATION ON STATUS: PATENT DISCONTINUATION | US | 2006-10-30 | -LAPSE FOR FAILURE TO PAY MAINTENANCE FEES | US | 2006-05-17 | MAINTENANCE FEE REMINDER MAILED | US	2006-12-26	Authorized invention	AU2000023296A1 | AU2000223296A1 | KR1020020063106A | US6471354 | WO2001055772A1	5
US6751417	US09/502043	Fiber and wire communication system	This invention provides a new architecture for a communication system between head-ends and end-users which expands bandwidth and reliability of the communication system. A mux-node receives communication signals from a head-end and forwards the received communication signals to one or more mini-fiber nodes. The connection to the head-end is via a small number of optical fibers and the connection…	What is claimed is: 1. A communication system, comprising: a mux node including a first lightwave interface device for communication with a head end, said mux node further including a second lightwave interface device for transmitting an optical signal including analog and digital signals; and a mini fiber node including a third lightwave interface device for receiving said optical signal from sa…	2000-02-11	2004-06-15	H04B10/12 | H04N7/22 | H04N7/173 | H04J14/00	H04B10/12	398/71 | 348/E7.07 | 348/E7.094 | 398/66 | 398/67 | 398/68 | 398/70 | 398/72 | 398/79	398/71	US6751417	1	US | US	60/120373 | 60/131421	1999-02-17 | 1999-04-28	2019-12-14	AT&T CORP.	AT&T CORP.	COMBS, CHARLES D. | DARCIE, THOMAS EDWARD | DESAI, BHAVESH N. | GNAUCK, ALAN H. | LU, XIAOLIN | SANDINO, ESTEBAN | SNIEZKO, OLEH J. | WERNER, ANTHONY G. | WOODWARD, SHERYL LEIGH	9	19	24	2012-08-07 | -EXPIRED DUE TO FAILURE TO PAY MAINTENANCE FEE | US | 2012-07-16 | -INFORMATION ON STATUS: PATENT DISCONTINUATION | US | 2012-06-15 | -LAPSE FOR FAILURE TO PAY MAINTENANCE FEES | US | 2012-01-30 | MAINTENANCE FEE REMINDER MAILED | US | 2007-09-14 | +FEE PAYMENT | US | 2000-02-11 | ASSIGNMENT | US	2012-08-07	Authorized invention	US20070166036A1 | US20080019695A1 | US20090067841A1 | US60120373P0 | US60131421P0 | US6654563 | US6751417 | US7068937 | US7190903 | US7283749 | US7450850 | US7734179 | US7783196 | US7831147	14
US7308006	US09/502882	Propagation and detection of faults in a multiplexed communication system	A data transmission system that detects fiber faults receives a plurality of data packets carried on a plurality of Gigabit Ethernet links at a plurality of Gigabit Ethernet input/output ports. The system then multiplexes, on a bit by bit basis, the data packets onto an optical link. When the system detects a loss of signal in one of the Gigabit Ethernet links, a signal loss code insert is genera…	1. A data transmission system comprising: a first plurality of Gigabit Ethernet input/output ports, each port being adapted to be coupled to a first Gigabit Ethernet link carrying data packets; a multiplexer interface coupled to said first input/output ports, said multiplexer interface being adapted to receive said data packets; a multiplexer coupled to said multiplexer interface, said multiplexe…	2000-02-11	2007-12-11	H04J3/04	H04J3/04	370/535 | 370/536 | 370/537 | 370/542 | X/370536 | X/370537 | X/370542	370/535	US7308006	1	-	-	-	2020-02-11	LUCENT TECHNOLOGIES, INC.	LUCENT TECHNOLOGIES INC.	BANERJEE, DHRITIMAN | GIARETTA, GIORGIO | LENTINE, ANTHONY LODOVICO | WOODWARD, TED KIRK	4	2	2	2016-02-02 | -EXPIRED DUE TO FAILURE TO PAY MAINTENANCE FEE | US | 2016-01-11 | -INFORMATION ON STATUS: PATENT DISCONTINUATION | US | 2015-12-11 | -LAPSE FOR FAILURE TO PAY MAINTENANCE FEES | US | 2015-07-24 | MAINTENANCE FEE REMINDER MAILED | US | 2014-10-09 | ASSIGNMENT | US | 2013-03-07 | ASSIGNMENT | US | 2011-06-03 | +FEE PAYMENT | US | 2000-02-11 | ASSIGNMENT | US	2016-02-02	Authorized invention	US7308006	1
US6292605	US09/501996	Reconfigurable optical filtering apparatus and a drop-and-insert multiplexer incorporating such apparatus	In particular for selectively dropping and/or inserting channels of a wavelength division multiplex, while minimizing losses, the apparatus includes n stop filters and optical switching means provided with n+1 inlet ports of ranks 0 to n, and n+1 outlet ports of ranks 1 to n+1, as well as a set of waveguides making it possible to couple each outlet port selectively to one of said inlet ports of l…	What is claimed is: 1. Optical filtering apparatus including n stop filters set to different wavelengths or to different combs of wavelengths, and optical switching means having a plurality of states and suitable for coupling an input optical signal to any one of said filters or to a plurality of said filters selectively coupled in cascade, wherein said switching means are provided with n+1 inlet…	2000-02-11	2001-09-18	G02B6/34 | H04J14/02 | H04Q11/00 | H04B10/02 | G02B6/293	G02B6/34	385/24 | 385/16 | 398/9 | X/359128	385/24	AU2000014988A1 | CA2297565A1 | EP1030479A1 | FR2790159A1 | FR2790159B1 | JP2000244401A | US6292605	7	FR	1999001983	1999-02-18	2020-02-11	ALCATEL	ALCATEL	BISSON, ARNAUD | BRUYERE, FRANCK | NOIRIE, LUDOVIC	3	5	5	2009-11-10 | -EXPIRED DUE TO FAILURE TO PAY MAINTENANCE FEE | US | 2009-10-19 | -INFORMATION ON STATUS: PATENT DISCONTINUATION | US | 2009-09-18 | -LAPSE FOR FAILURE TO PAY MAINTENANCE FEES | US | 2009-03-30 | MAINTENANCE FEE REMINDER MAILED | US | 2005-03-10 | +FEE PAYMENT | US | 2000-02-11 | ASSIGNMENT | US	2009-11-10	Authorized invention	AU2000014988A1 | CA2297565A1 | EP1030479A1 | FR2790159A1 | FR2790159B1 | JP2000244401A | US6292605	7
US7142503	US09/502699	Communication system architecture and operating methodology providing a virtual neighborhood network	A communication system (10) supports the provision of a plurality of dedicated communication resources (50–64), such as copper drops, RF links and optical fibers, to dedicated home-gateway devices (44–48) or distribution points (124). The communication resources (50–64) support broadband interconnection (104) between the dedicated home-gateway devices (44–48) or distribution points (124) and an a…	1. A communication system comprising a core network coupled over multiple isolated connections to a plurality of distribution gateways each providing network access capacity to local data devices serviceable thereby, at least some of the plurality of distribution gateways interconnected through communication resources and wherein said interconnected distribution gateways each includes: control fu…	2000-02-11	2006-11-28	H04J1/16 | H04J3/14	H04J1/16	370/217 | 370/225 | 370/332 | 370/349 | 455/432.1 | 713/190 | 713/191 | X/370225 | X/370332 | X/370349 | X/4554321 | X/713190 | X/713191	370/217	US7142503	1	-	-	-	2020-02-11	RPX CLEARINGHOUSE LLC	NORTEL NETWORKS LIMITED	GRANT, MICHAEL F | CZAJKOWSKI, IGOR K | UNITT, BRIAN M	3	10	21	2019-01-22 | -EXPIRED DUE TO FAILURE TO PAY MAINTENANCE FEE | US | 2018-12-31 | -LAPSE FOR FAILURE TO PAY MAINTENANCE FEES | US | 2018-12-31 | -INFORMATION ON STATUS: PATENT DISCONTINUATION | US | 2018-07-09 | FEE PAYMENT PROCEDURE | US | 2018-06-29 | ASSIGNMENT | US | 2018-01-02 | ASSIGNMENT | US | 2018-01-02 | ASSIGNMENT | US | 2016-03-09 | ASSIGNMENT | US | 2015-02-09 | ASSIGNMENT | US | 2014-…	2019-01-22	Authorized invention	US7142503	1
US6626588	US09/503030	Optical transmission apparatus	An optical transmission apparatus capable of suppressing SBS by multiplexing an input signal with a pilot signal, and further capable of eliminating an adverse effect of intermodulation distortion between the input signal and the pilot signal is provided. When the input signal is a frequency-multiplexed signal obtained by multiplexing a plurality of signals aligned on a frequency axis at regular …	What is claimed is: 1. An optical transmission apparatus comprising: a pilot signal generator operable to generate a pilot signal; and an optical transmitter operable to convert an input signal and the pilot signal into an optical signal, and to transmit the optical signal; wherein when the input signal is a frequency-multiplexed signal obtained by multiplexing a plurality of signals aligned on a…	2000-02-14	2003-09-30	H04B10/18 | H04B10/08 | H04B17/00	H04B10/18	398/32 | 398/147 | 398/192 | 398/79	398/32	US6626588	1	JP	1999036232	1999-02-15	2020-02-14	MATSUSHITA ELECTRIC INDUSTRIAL CO., LTD.	MATSUSHITA ELECTRIC INDUSTRIAL CO., LTD.	SASAI, HIROYUKI | IKUSHIMA, TSUYOSHI | FUSE, MASARU	3	4	8	2011-11-22 | -EXPIRED DUE TO FAILURE TO PAY MAINTENANCE FEE | US | 2011-10-31 | -INFORMATION ON STATUS: PATENT DISCONTINUATION | US | 2011-09-30 | -LAPSE FOR FAILURE TO PAY MAINTENANCE FEES | US | 2011-05-09 | MAINTENANCE FEE REMINDER MAILED | US | 2007-03-02 | +FEE PAYMENT | US | 2000-02-14 | ASSIGNMENT | US	2011-11-22	Authorized invention	JP2000307516A | US6626588	2
US6366400	US09/503347	Projection image display optical system	An optical system provided with a relay optical system forming an intermediate image of a primary image and an eyepiece optical system projecting an enlarged virtual image of the intermediate image on a pupil. The eyepiece optical system includes, sequentially from the pupil side, a first reflection-transmission surface and a second reflection-transmission surface that is concave on the pupil sid…	What is claimed is: 1. An optical system comprising: a relay optical system forming an intermediate image of a primary image; and an eyepiece optical system projecting an enlarged virtual image of the intermediate image on a pupil, the eyepiece optical system including, sequentially from the pupil side, a first reflection-transmission surface and a second reflection-transmission surface that is c…	2000-02-14	2002-04-02	G02B27/01 | G02B5/30 | G02B17/08 | G02B25/00 | G03B13/06 | G02B17/00 | G02B27/14	G02B27/01	359/434 | 359/364 | 359/629 | 359/631 | X/359364 | X/359629 | X/359631	359/434	JP2000241705A | US6366400	2	JP	1999044284	1999-02-23	2020-02-14	MINOLTA CO., LTD.	MINOLTA CO., LTD.	OHZAWA, SOH	1	27	38	2014-05-20 | -EXPIRED DUE TO FAILURE TO PAY MAINTENANCE FEE | US | 2014-04-28 | -INFORMATION ON STATUS: PATENT DISCONTINUATION | US | 2014-04-02 | -LAPSE FOR FAILURE TO PAY MAINTENANCE FEES | US | 2013-11-08 | MAINTENANCE FEE REMINDER MAILED | US | 2009-09-02 | +FEE PAYMENT | US | 2005-09-09 | +FEE PAYMENT | US | 2000-02-14 | ASSIGNMENT | US	2014-05-20	Authorized invention	JP2000241705A | US6366400	2
US6195371	US09/503736	Optical transmission device and method for driving laser diode	An optical transmission device obtains driving control data corresponding to a temperature detected by a temperature detection circuit (112) from memory means (173), controls a driving current to be supplied to a laser diode (100) based on the driving control data, and measures a driving current to be actually supplied to the laser diode whose emission power is held constant by an automatic optic…	What is claimed is: 1. A method of driving a laser diode suitable for use in an optical transmission device including a current supply circuit for supplying a bias current and a modulating current superimposed on the bias current to a laser diode as driving currents, an automatic optical output control circuit for supplementing the shortage of the driving currents so that emission power of said l…	2000-02-15	2001-02-27	H01S5/068 | H01S5/00 | H01S5/0683 | H01S3/13	H01S5/068	372/29.01 | 372/34 | 372/38.01 | 372/29.1 | 372/38.1	372/29.01	US6195371	1	WO	PCT/JP1997/003260	1997-09-16	2017-09-16	OPNEXT JAPAN, INC.	HITACHI, LTD. | HITACHI ULSI SYSTEMS CO., LTD.	HANEDA, MAKOTO | HANAWA, HIROAKI	2	23	26	2012-08-01 | +FEE PAYMENT | US | 2008-06-28 | +FEE PAYMENT | US | 2005-09-27 | ASSIGNMENT | US | 2004-07-29 | +FEE PAYMENT | US | 2001-02-09 | INFORMATION ON STATUS: PATENT GRANT | US	2017-09-16	Authorized invention	JP3887026B2 | JPWO1999014832A1 | US6195370 | US6195371 | WO1999014832A1	5
US6532321	US09/505077	Fiber optic isolator for use with multiple-wavelength optical signals	A fiber optic isolator device is used by fiber optic systems operating at more than one wavelength. The device may be inserted anywhere within the fiber network. The fiber optic device permits the separation of the wavelengths so that an optical isolator module can isolate a first wavelength without significantly affecting the second wavelength. This device is useful isolating a communications si…	We claim: 1. A fiber optic isolator device, comprising: a first optical fiber optically coupled to transmit light at first and second wavelengths along a first optical path; a wavelength separator disposed on the first optical path and adapted to direct light at the first wavelength along a second optical path and light at the second wavelength along a third optical path different from the second…	2000-02-16	2003-03-11	G02F1/01 | G02F1/09 | G02B6/26 | G02F1/095 | G02B6/00 | G02B27/28 | G02B6/42	G02F1/01	385/27 | 372/703 | 385/11 | 385/24 | 385/47 | X/372703	385/27	AU2001243172A1 | CA2400192A1 | CN1439111A | EP1257870A1 | JP2003523541A | KR1020030017468A | US20030161019A1 | US6532321 | US6760160 | WO2001061402A1	10	-	-	-	2020-02-16	ADC TELECOMMUNICATIONS	ADC TELECOMMUNICATIONS, INC.	ZHANG, B. BARRY | LU, LIANG-JU	2	2	3	2015-10-29 | ASSIGNMENT | US | 2015-04-28 | -EXPIRED DUE TO FAILURE TO PAY MAINTENANCE FEE | US | 2015-04-06 | -INFORMATION ON STATUS: PATENT DISCONTINUATION | US | 2015-03-11 | -LAPSE FOR FAILURE TO PAY MAINTENANCE FEES | US | 2014-10-17 | MAINTENANCE FEE REMINDER MAILED | US | 2010-09-13 | +FEE PAYMENT | US | 2006-09-11 | +FEE PAYMENT | US | 2000-02-16 | ASSIGNMENT | US	2015-04-28	Authorized invention	AU2001243172A1 | CA2400192A1 | CN1439111A | EP1257870A1 | JP2003523541A | KR1020030017468A | US20030161019A1 | US6532321 | US6760160 | WO2001061402A1	10
US6249365	US09/505329	WDM optical communication systems with wavelength-stabilized optical selectors	The present invention provides a wavelength division multiplexed optical communication system with dynamically stabilized wavelength selectors. To accurately correlate the wavelength of a wavelength selector to the wavelength emitted by an optical transmission source, the present invention uses an optical detector and feedback loop to optimize the wavelength of an optical selection element in acc…	What is claimed is: 1. An optical device comprising: a Bragg grating for coupling to an optical waveguide, said Bragg grating having an optical wavelength characteristic and interacting with light transmitted along said optical waveguide; a detector coupled to said waveguide, said detector generating a sense signal in response to said interacted light; a temperature regulating element coupled to …	2000-02-16	2001-06-19	G02B6/34 | H04B10/152 | H01S5/00 | H04B10/155 | H01S5/0687 | H01S5/40 | H04J14/02	G02B6/34	398/9 | 385/37	398/9	AU1998073737A1 | CA2309437A1 | EP0993710A1 | EP1434368A2 | EP1434368A3 | US6111681 | US6249365 | US6341025 | US6466346 | WO1998051024A1	10	-	-	-	2016-02-23	CIENA CORPORATION	CIENA CORPORATION	MIZRAHI, VICTOR | HARMON, STEPHEN R.	2	45	51	2019-11-08 | ASSIGNMENT | US | 2019-10-30 | ASSIGNMENT | US | 2014-07-16 | ASSIGNMENT | US | 2014-07-15 | ASSIGNMENT | US | 2012-10-01 | +FEE PAYMENT | US | 2008-11-20 | +FEE PAYMENT | US | 2004-12-17 | ASSIGNMENT | US | 2004-09-29 | +FEE PAYMENT | US | 2001-05-31 | INFORMATION ON STATUS: PATENT GRANT | US	2016-02-23	Authorized invention	AU1998072918A1 | AU1998073737A1 | CA2309436A1 | CA2309436C | CA2309437A1 | EP0993710A1 | EP0995242A1 | EP1434368A2 | EP1434368A3 | US5673129 | US5943152 | US6111681 | US6249365 | US6341025 | US6466346 | WO1998050988A1 | WO1998051024A1	17
US6567167	US09/505313	Compensating polarization mode dispersion in fiber optic transmission system	A real-time optical compensating apparatus reduces the PMD in an optical fiber by determining the principal states of polarization of the optical fiber and delaying one principal state of polarization with respect to the other.	What is claimed is: 1. An optical compensating apparatus for reducing PMD in an optical signal transmitted through an optical medium, the apparatus comprising: a polarization controller configured to receive an optical signal propagating through the optical medium, determine the principal states of polarization of the optical medium, and transform the optical signal.based on the principal states …	2000-02-16	2003-05-20	H04B10/18 | G02B6/34 | G01J4/00 | G02B6/00	H04B10/18	356/367 | 356/365 | 356/368 | 356/73.1 | 359/489.05 | 359/489.07 | 359/489.15 | 385/11 | 385/123 | 385/28 | 385/29 | 359/489.5 | 359/489.7	356/367	US6567167	1	-	-	-	2020-02-16	MASSACHUSETTS INSTITUTE OF TECHNOLOGY	MASSACHUSETTS INSTITUTE OF TECHNOLOGY	CHOU, PATRICK C. | HAUS, HERMANN A.	2	6	12	2014-11-20 | +FEE PAYMENT | US | 2011-05-16 | ASSIGNMENT | US | 2010-11-22 | +FEE PAYMENT | US | 2006-11-13 | +FEE PAYMENT | US | 2003-05-01 | INFORMATION ON STATUS: PATENT GRANT | US | 2000-07-19 | ASSIGNMENT | US | 2000-06-16 | ASSIGNMENT | US	2020-02-16	Authorized invention	US20030086144A1 | US60243522P0 | US6567167 | US6859268 | WO2001061385A2 | WO2001061385A3	6
US6501900	US09/502247	Variable optical fiber attenuator device	An optical fiber connection device is disclosed that allows for in situ variable attenuation of a signal transmitted between two optical fibers. The connection device comprises an attenuator element fabricated with an inherently compliant, elastomeric material, preferably a silicone elastomer. The elastomeric properties of the attenuator element allow for varying the thickness of the attenuator e…	We claim: 1. An attenuator assembly of a connection device for use in an optical communications system for coupling at least two optical fibers disposed along a transmission path, wherein at least one signal is transmitted between the at least two optical fibers, each of the at least two optical fibers having end faces, the assembly comprising: an attenuator element fabricated with a compliant el…	2000-02-17	2002-12-31	G02B6/26 | G02B6/38 | G02B6/00	G02B6/26	385/140 | 385/60	385/140	US6501900	1	-	-	-	2020-02-17	FURUKAWA ELECTRIC NORTH AMERICA, INC.	FITEL USA CORP.	ALOISIO, JR., CHARLES JOSEPH | FILAS, ROBERT WILLIAM | KING, WILTON WAYT | LAMBERT, WILLIAM ROGER | PLAGIANIS, CLAIRE H. | SHEVCHUK, GEORGE JOHN	6	2	4	2014-06-30 | +FEE PAYMENT | US | 2010-12-21 | ASSIGNMENT | US | 2010-06-30 | +FEE PAYMENT | US | 2006-07-06 | +SURCHARGE FOR LATE PAYMENT | US | 2006-07-06 | +FEE PAYMENT | US | 2002-12-12 | INFORMATION ON STATUS: PATENT GRANT | US | 2002-03-20 | ASSIGNMENT | US | 2000-05-24 | ASSIGNMENT | US	2020-02-17	Authorized invention	US6501900	1
US6243505	US09/505880	Narrow-band optical modulator with reduced power requirement	An optical modulator includes an optical waveguide and an electrode structure coupled to the waveguide such that a modulating signal applied to the electrode structure varies the refractive index of the waveguide so as to produce a modulated optical output signal. The electrode is fabricated in the form of a transmission line terminated in a short circuit. The ratio of the wavelength of the modul…	What is claimed is: 1. An optical modulator for operation at a selected working frequency in the range 500 MHZ-3 GHz, corresponding to a wavelength .lambda., the modulator comprising: a substrate; a waveguide formed in the substrate and having an input, an output, and an index of refraction; and a traveling wave-type electrode structure having first and second branches to establish an electrode l…	2000-02-17	2001-06-05	G02F1/035 | G02F1/01 | G02F1/225 | G02F1/00	G02F1/035	385/2 | 385/3 | 385/40 | 385/8	385/2	AR016390A1 | AR025271A1 | AU1998091587A1 | BRPI9811308A2 | CA2301155A1 | CN1302388A | EP1005667A1 | JP2001516065A | KR1020010023066A | US6243505 | WO1999009451A1	11	EP | US	1997114174 | 60/056663	1997-08-18 | 1997-08-22	2018-08-04	OCLARO (NORTH AMERICA), INC.	PIRELLI CAVI E SISTEMI S.P.A.	BOSSO, SERGIO | CASACCIA, EMILIO | GOBETTI, GIANLUCA	3	8	10	2017-05-09 | ASSIGNMENT | US | 2017-05-09 | ASSIGNMENT | US | 2017-05-09 | ASSIGNMENT | US | 2017-05-09 | ASSIGNMENT | US | 2017-05-09 | ASSIGNMENT | US | 2017-05-09 | ASSIGNMENT | US | 2017-05-09 | ASSIGNMENT | US | 2017-05-09 | ASSIGNMENT | US | 2017-05-09 | ASSIGNMENT | US | 2017-05-09 | ASSIGNMENT | US | 2014-05-05 | ASSIGNMENT | US | 2014-04-09 | ASSIGNMENT | US | 2014-04-02 | ASSIGNMENT | U…	2018-08-04	Authorized invention	AR016390A1 | AR025271A1 | AU1998091587A1 | BRPI9811308A2 | CA2301155A1 | CN1302388A | EP1005667A1 | JP2001516065A | KR1020010023066A | US60056663P0 | US6243505 | WO1999009451A1	12
US6522455	US09/506007	WDM optical communication system having a dispersion slope compensating element	Consistent with the present invention, in-fiber Bragg gratings are used to demultiplex optical signals in a WDM optical communication system. The in-fiber Bragg gratings also perform dispersion compensation of the selected optical signals. As a result, additional segments of DCF for further dispersion compensation are rendered unnecessary. Improved performance is thus achieved with an inexpensive…	What is claimed is: 1. An optical device, comprising: an optical splitter having an input port and a plurality of output ports, said input port being configured to receive a plurality of optical signals, each at a respective one of a plurality of wavelengths, each of said plurality of output ports supplying said optical signals in attenuated form; and a plurality of in-fiber Bragg gratings, each …	2000-02-17	2003-02-18	G02B6/34 | H04B10/18 | G02F1/33 | G02F1/295 | H04J14/02 | H04B10/00	G02B6/34	359/305 | 250/227.12 | 250/227.14 | 359/237 | 385/10 | 385/31 | 385/37 | 398/81	359/305	US6522455 | WO2001061388A2 | WO2001061388A3	3	-	-	-	2020-02-17	CIENA CORPORATION	CIENA CORPORATION	SARDESAI, HARSHAD	1	0	0	2011-04-12 | -EXPIRED DUE TO FAILURE TO PAY MAINTENANCE FEE | US | 2011-03-21 | -INFORMATION ON STATUS: PATENT DISCONTINUATION | US | 2011-02-18 | -LAPSE FOR FAILURE TO PAY MAINTENANCE FEES | US | 2010-09-27 | MAINTENANCE FEE REMINDER MAILED | US | 2006-07-21 | +FEE PAYMENT | US | 2000-03-17 | ASSIGNMENT | US	2011-04-12	Authorized invention	US6522455 | WO2001061388A2 | WO2001061388A3	3
US6516123	US09/506034	Optical fiber with large effective core area and high chromatic dispersion	An optical fiber is disclosed having, at a wavelength of 1 550 nm, an effective core area not less than 100 mum2, a chromatic dispersion from 14 ps/(nm.km) to 21 ps/(nm.km) and good resistance to microcurvatures. The specifications of the fiber limit non-linear effects and provide sufficient transmitted power for transmission systems. A fiber optic transmission system using fiber of the above kin…	There is claimed: 1. An optical fiber having, at a wavelength of 1 550 nm: an effective core area not less than 100 .mu.m.sup.2, a chromatic dispersion not less than 14 ps/(nm.km), and a sensitivity to microcurvatures not greater than 1. 2. The fiber claimed in claim 1 having a chromatic dispersion at a wavelength of 1 550 nm of not more than 21 ps/(nm.km). 3. The fiber claimed in claim 1 having …	2000-02-17	2003-02-04	G02B6/02 | G02B6/036	G02B6/02	385/123 | 385/127 | X/385127	385/123	AT414921T | DE60040814D1 | DK1030200T3 | EP1030200A1 | EP1030200B1 | ES2316339T3 | FR2790108A1 | FR2790108B1 | US6516123	9	FR	1999002029	1999-02-18	2020-02-17	DRAKA COMTEQ B.V.	ALCATEL	DE MONTMORILLON, LOUIS-ANNE	1	1	1	2014-08-04 | +FEE PAYMENT | US | 2010-07-30 | +FEE PAYMENT | US | 2007-10-01 | ASSIGNMENT | US | 2006-07-27 | +FEE PAYMENT | US | 2003-06-10 | CERTIFICATE OF CORRECTION | US | 2003-01-16 | INFORMATION ON STATUS: PATENT GRANT | US | 2000-08-07 | ASSIGNMENT | US | 2000-02-17 | ASSIGNMENT | US	2020-02-17	Authorized invention	AT414921T | DE60040814D1 | DK1030200T3 | EP1030200A1 | EP1030200B1 | ES2316339T3 | FR2790108A1 | FR2790108B1 | US6516123	9
US6337936	US09/505774	Optical amplifier, and method and apparatus for monitoring an optical fiber transmission path	An optical amplifier comprises an optical circulator and an optical fiber grating connected to this. The optical fiber grating reflects a backscattered light of a probe light coming back from an optical fiber transmission path. The optical circulator returns this reflected light through said optical fiber transmission path to an optical receiver. A method for monitoring an optical fiber transmiss…	What is claimed is: 1. An optical amplifier for amplifying a light propagating in an optical fiber transmission path, comprising: a light amplifying portion for amplifying an input light; an optical circulator provided at the output side of said light amplifing portion; and a wavelength selectively reflecting device which is connected to said optical circulator and reflects a light having a speci…	2000-02-17	2002-01-08	H01S3/067 | H01S3/06 | H01S3/10 | G01M11/00 | H04B10/07 | H04B10/071 | H04B10/077 | H04B10/29 | H04B10/297 | G02B6/28	H01S3/067	385/24 | 385/37 | 385/46	385/24	JP2000244416A | US6337936	2	JP	1999040673	1999-02-18	2020-02-17	NEC CORPORATION	NEC CORPORATION	YONEYAMA, KENICHI	1	4	4	2013-03-11 | +FEE PAYMENT | US | 2009-06-10 | +FEE PAYMENT | US | 2005-06-16 | +FEE PAYMENT | US | 2001-12-20 | INFORMATION ON STATUS: PATENT GRANT | US | 2000-02-17 | ASSIGNMENT | US	2020-02-17	Authorized invention	JP2000244416A | US6337936	2
US6516115	US09/506308	Two-way optical communication device and two-way optical communication apparatus	In a two-way optical communication device, a rising mirror bends light transmitted from a light-emitting element in a virtually perpendicular direction to a surface of a substrate, and the light is gathered on an end of an optical fiber via a light-gathering mirror having a curved surface and is coupled to the optical fiber. Further, in the two-way optical communication device, received light, th…	What is claimed is: 1. A two-way optical communication device, comprising: a light-emitting element for generating modulated light in accordance with a data signal, as transmitted light, and emitting said transmitted light to be propagated via an optical fiber, a light-receiving element for receiving light propagated via said same one optical fiber, for generating said data signal, and a concave …	2000-02-17	2003-02-04	G02B6/42	G02B6/42	385/31 | 385/88	385/31	JP2000241672A | JP3699852B2 | US6516115	3	JP	1999038256	1999-02-17	2020-02-17	SHARP KABUSHIKI KAISHA	SHARP KABUSHIKI KAISHA	FUJITA, HIDEAKI | ISHII, YORISHIGE | IWAI, YOSHIFUMI | MATUSHIMA, TOSHIYUKI | TAMURA, TOSHIHIRO | KURATA, YUKIO	6	7	7	2014-07-31 | +FEE PAYMENT | US | 2010-07-08 | +FEE PAYMENT | US | 2006-07-07 | +FEE PAYMENT | US | 2003-01-16 | INFORMATION ON STATUS: PATENT GRANT | US | 2000-02-17 | ASSIGNMENT | US	2020-02-17	Authorized invention	JP2000241672A | JP3699852B2 | US6516115	3
US6768845	US09/505989	Optical cable for holding optical fiber ribbons having a plurality of one groove spacers	An optical cable has a plurality of one-groove spacers 3 which are twisted in one direction around a central member 1. Anti-tensile elements 2 are arranged in the central portion of the central member 1. Each one-groove spacer having a single groove which is linear lengthwise and substantially square in cross section and holding a stack of a plurality of optical fiber ribbons 4. The inner width a…	What is claimed is: 1. An optical cable comprising a central member, said central member is a grooved spacer having at least one SZ-shaped groove twisted around said central member spirally, each groove being spirally formed so as to reverse its direction at a predetermined pitch length and each groove being substantially square in cross section and holding an optical fiber ribbon or a stack of a…	2000-02-17	2004-07-27	G02B6/44	G02B6/44	385/106 | 385/102 | 385/112	385/106	JP2000241685A | US6768845	2	JP	1999041922	1999-02-19	2020-02-17	SUMITOMO ELECTRIC INDUSTRIES, LTD. | NIPPON TELEGRAPH AND TELEPHONE CORPORATION	SUMITOMO ELECTRIC INDUSTRIES, LTD. | NIPPON TELEGRAPH AND TELEPHONE CORPORATION	SUETSUGU, YOSHIYUKI | ISHIKAWA, HIROKI | IWATA, HIDEYUKI	3	0	0	2016-01-13 | +FEE PAYMENT | US | 2011-09-21 | +FEE PAYMENT | US | 2008-01-04 | +FEE PAYMENT | US | 2004-07-08 | INFORMATION ON STATUS: PATENT GRANT | US | 2000-07-05 | ASSIGNMENT | US | 2000-07-05 | ASSIGNMENT | US	2020-02-17	Authorized invention	JP2000241685A | US6768845	2
US6456755	US09/505778	Optical wavelength division multiplex system and method thereof	An optical wavelength division multiplex (WDM) system and an optical WDM method, in which a trouble in one optical wavelength divider does not influence the other optical wavelength multiplexed signals to be divided, are provided. An inputted optical wavelength multiplexed signal branches into "n" optical wavelength mutilplexed signals at a first optical coupler. After cutoff shifted or dispersio…	What is claimed is: 1. An optical wavelength division multiplex (WDM) system, comprising: a first optical coupler in which is inputted one optical wavelength multiplexed signal which branches into "n" optical wavelength multiplexed signals, "n" being an integer being two or more; at least one more optical coupler to receive at least one of said "an" optical wavelength multiplexed signals for bran…	2000-02-17	2002-09-24	H04B10/207 | H04J14/02 | H04J14/00 | H04B10/07 | H04B10/2507 | H04B10/2525 | G02B6/28	H04B10/207	385/24 | 398/79 | X/359124 | X/359127 | X/359161 | X/359173	385/24	EP1030478A2 | EP1030478A3 | JP2000244457A | JP3678597B2 | US6456755	5	JP	1999038742	1999-02-17	2020-02-17	NEC CORPORATION	NEC CORPORATION	SONODA, YUKIO	1	0	0	2014-11-11 | -EXPIRED DUE TO FAILURE TO PAY MAINTENANCE FEE | US | 2014-10-20 | -INFORMATION ON STATUS: PATENT DISCONTINUATION | US | 2014-09-24 | -LAPSE FOR FAILURE TO PAY MAINTENANCE FEES | US | 2014-05-02 | MAINTENANCE FEE REMINDER MAILED | US | 2010-03-11 | +FEE PAYMENT | US | 2006-02-24 | +FEE PAYMENT | US | 2000-02-17 | ASSIGNMENT | US	2014-11-11	Authorized invention	EP1030478A2 | EP1030478A3 | JP2000244457A | JP3678597B2 | US6456755	5
US6396573	US09/505818	System and method for optically testing broadcasting systems	The present invention is a system and method for optically testing secondary fiber paths from a splitter to local customer areas. The optical splitter splits the CATV signal and transmits it to various local customer areas. A network communications signal such as a smart local access network (SLAN) signal and a test signal such as an optical time domain reflectometer (OTDR) signal are transmitted…	What is claimed is: 1. In a broadcasting system having at least one transmitter generating an optical signal, a test signal, and a network communications signal, said optical signal, said test signal, and said network communications signal being a combined signal, a system for optically testing a plurality of secondary fiber paths resulting from a splitter comprising: an optical router for receiv…	2000-02-17	2002-05-28	H04B10/207 | H04B10/08 | G01M11/00 | H04B10/272 | H04B17/00 | H04B17/40 | H04J14/00 | H04J14/02 | H04N7/22 | H04N17/00 | G01N21/00	H04B10/207	356/73.1 | 356/73.1	356/73.1	EP1130806A2 | EP1130806A3 | JP2001308796A | US6396573	4	-	-	-	2020-02-17	FURUKAWA ELECTRIC NORTH AMERICA, INC.	FITEL U.S.A. CORP.	PIMPINELLA, RICHARD J.	1	1	3	2014-07-15 | -EXPIRED DUE TO FAILURE TO PAY MAINTENANCE FEE | US | 2014-06-23 | -INFORMATION ON STATUS: PATENT DISCONTINUATION | US | 2014-05-28 | -LAPSE FOR FAILURE TO PAY MAINTENANCE FEES | US | 2014-01-03 | MAINTENANCE FEE REMINDER MAILED | US | 2010-12-21 | ASSIGNMENT | US | 2009-11-30 | +FEE PAYMENT | US | 2005-11-28 | +FEE PAYMENT | US | 2002-03-20 | ASSIGNMENT | US | 2000-03-29 | ASSIGNMEN…	2014-07-15	Authorized invention	EP1130806A2 | EP1130806A3 | JP2001308796A | US6396573	4
US6385379	US09/505771	Broadband stepped index optical fiber	A stepped index optical fiber is disclosed having a chromatic dispersion cancellation wavelength less than 1 280 nm or even 1 250 nm. The fiber can be used for wavelength-division multiplex transmission not only in the window around 1 550 nm but also in the window around 1 300 nm. The chromatic dispersion in the second window enables transmission without excessively penalizing non-linear effects.…	There is claimed: 1. A stepped index optical line fiber comprising: a core having a substantially constant index; and a cladding having an index less than the index of said core; wherein said fiber has a chromatic dispersion cancellation wavelength not greater than 1 280 nm, and chromatic dispersion not less than 2 ps/(nm.km) for a wavelength not less than 1 280 nm. 2. The fiber claimed in claim …	2000-02-17	2002-05-07	G02B6/02 | H04B10/02 | H04B10/43 | G02B6/16	G02B6/02	385/123	385/123	EP1030198A1 | FR2790106A1 | FR2790106B1 | JP2000241650A | US6385379	5	FR	1999002027	1999-02-18	2020-02-17	DRAKA COMTEQ B.V.	ALCATEL	ROUSSEAU, JEAN-CLAUDE | HERTZ, MICHEL | PAILLOT, MARIANNE | SAUVAGEON, RAPHAELLE | CHARIOT, JEAN-FRANCOIS	5	3	3	2013-10-31 | +FEE PAYMENT | US | 2009-11-04 | +FEE PAYMENT | US | 2007-10-01 | ASSIGNMENT | US | 2005-11-03 | +FEE PAYMENT | US | 2002-04-19 | INFORMATION ON STATUS: PATENT GRANT | US | 2000-04-24 | ASSIGNMENT | US	2020-02-17	Authorized invention	EP1030198A1 | FR2790106A1 | FR2790106B1 | JP2000241650A | US6385379	5
US6925256	US09/506342	Optical discriminator for transmitting and receiving in both optical fiber and free space applications	A bi-directional communication assembly is provided with commonly available optoelectronic components in a compact package. Diplex functionality is achieved by orienting the receiving detector at an angle with respect to the transmitting beam. An interference coating inside the detector, on the detector surface, or on a surface in intimate contact with the detector, reflects the transmitted beam …	1. A directional discriminator system for electromagnetic radiation including at least one first wavelength and at least one second wavelength, the directional discriminator comprising: a detector having an interference coating adapted for reflecting the at least one first wavelength and adapted for transmitting the at least one second wavelength, said detector having an absorbing region adapted …	2000-02-18	2005-08-02	H04J14/02 | H04B10/24 | H04B10/10	H04J14/02	398/42 | 398/135 | 398/139 | 398/164 | 398/178 | 398/212 | 398/41	398/42	US20050213981A1 | US6925256	2	-	-	-	2020-02-18	MOOG INC.	DIPLEX	HEINEY, ALLAN	1	5	7	2017-09-19 | -EXPIRED DUE TO FAILURE TO PAY MAINTENANCE FEE | US | 2017-08-28 | -LAPSE FOR FAILURE TO PAY MAINTENANCE FEES | US | 2017-08-28 | -INFORMATION ON STATUS: PATENT DISCONTINUATION | US | 2017-03-10 | MAINTENANCE FEE REMINDER MAILED | US | 2013-02-04 | +FEE PAYMENT | US | 2011-03-23 | ASSIGNMENT | US | 2009-02-02 | +FEE PAYMENT | US | 2009-01-06 | ASSIGNMENT | US | 2000-02-18 | ASSIGNMEN…	2017-09-19	Authorized invention	US20050213981A1 | US6925256	2
US7277638	US09/913451	Add-drop-multiplexer and optical wavelength division multiplex transmission system	An add-drop multiplexer has a group filter that divides an incoming WDM signal into several channel groups of corresponding adjacent WDM channels. A reconfiguration module is connected to each channel group. A first type of module makes it possible to perform a manual configuration of the Add-Drop channels and the coupled WDM channel while a second type of module makes it possible to carry out re…	1. A configurable add-drop multiplexing device for an optical wavelength division multiplex transmission system, comprising: a group filter which divides an incoming WDM signal into a plurality of channel groups with channels of different wavelengths;a plurality of different exchangeable modules types, each connected to a respective channel group for connecting through and branching off channels,…	2000-02-18	2007-10-02	H04J14/02 | H04B10/213 | H04Q11/00	H04J14/02	398/82 | 398/83	398/82	DE19906813A1 | DE19906813C2 | US7277638	3	DE	19906813	1999-02-18	2020-02-18	XIEON NETWORKS S.A.R.L.	SIEMENS AKTIENGESELLSCHAFT	STOLL, DETLEF | LEISCHING, PATRICK | BOCK, HARALD | JAGER, HUBERT	4	0	0	2019-11-26 | -EXPIRED DUE TO FAILURE TO PAY MAINTENANCE FEE | US | 2019-11-04 | -LAPSE FOR FAILURE TO PAY MAINTENANCE FEES | US | 2019-11-04 | -INFORMATION ON STATUS: PATENT DISCONTINUATION | US | 2019-05-20 | FEE PAYMENT PROCEDURE | US | 2018-10-26 | ASSIGNMENT | US | 2015-03-26 | +FEE PAYMENT | US | 2014-12-16 | ASSIGNMENT | US | 2013-11-25 | ASSIGNMENT | US | 2011-03-28 | +FEE PAYMENT | US | 2…	2019-11-26	Authorized invention	AU2000032718A1 | AU760925B2 | BRPI0008361A2 | CN100372271C | CN1351786A | DE10002851A1 | DE19906813A1 | DE19906813C2 | DE50015798D1 | EP1151569A1 | EP1151569B1 | JP2002537719A | US7277638 | WO2000049752A1	14
US6335819	US09/506745	All-optical regeneration at high bit rates using an electroabsorption modulator	The present invention provides simultaneous all-optical regeneration (re-shape and re-amplify) and wavelength conversion using a reverse-biased electroabsorption modulator. The nonlinear optical transmission characteristic of the electroabsorption modulator reshapes the degraded input data by selective absorption of the optical noise and, therefore, increases the signal-to-noise ratio of the outp…	What is claimed is: 1. An all-optical regenerator, comprising: a semiconductor electroabsorption modulator (SEAM) that receives a probe signal and a pump signal, and in response, outputs an optical regenerated signal that is a replica of the pump signal at a wavelength of the probe signal; a fiber optic circulator that couples the pump signal and the probe signal into said SEAM and outputs the op…	2000-02-18	2002-01-01	H04B10/17 | H01S3/00	H04B10/17	359/333 | 398/9	359/333	US6335819	1	US	60/120664	1999-02-19	2020-02-18	UNIVERSITY OF MARYLAND	UNIVERSITY OF MARYLAND	CHO, PAK S. | GOLDHAR, JULIUS | MAHGEREFTEH, DANIEL	3	30	43	2010-02-23 | -EXPIRED DUE TO FAILURE TO PAY MAINTENANCE FEE | US | 2010-02-01 | -INFORMATION ON STATUS: PATENT DISCONTINUATION | US | 2010-01-01 | -LAPSE FOR FAILURE TO PAY MAINTENANCE FEES | US | 2009-07-13 | MAINTENANCE FEE REMINDER MAILED | US | 2005-06-21 | +FEE PAYMENT | US | 2000-10-19 | ASSIGNMENT | US	2010-02-23	Authorized invention	US60120664P0 | US6335819	2
US6292292	US09/507582	Rare earth polymers, optical amplifiers and optical fibers	Disclosed are cost-effective, compact, optically pumped, high gain, rare earth polymer materials such as, erbium (Er3+) perfluoro polymers, optical fibers made from the materials and waveguide amplifiers made from the materials having low-loss at telecommunications wavelengths for operation in communications network systems. The polymer amplifier is based on the use of novel high performance rare…	What is claimed is: 1. An optical material made from at least one polymer of a general composition {X[OOPRR'].sub.3 }.sub.n where X is a rare earth element; R is a fully halogenated organic group; and R' is a second fully halogenated organic group. 2. The material of claim 1, wherein X is selected from the group consisting of erbium, europium, samarium, dysprosium, neodymium, praseodymium, thuliu…	2000-02-18	2001-09-18	C08G79/04 | C08G79/00 | C08L85/00 | C08L85/02 | H01S3/16 | C08K3/40 | C08G79/14 | C08L101/04 | H01S3/06 | H01S3/00 | C09K11/08	C08G79/04	359/341.5 | 252/301.4P | 372/6 | 501/45	359/341.5	AU2000036950A1 | CA2400283A1 | CN1222090C | CN1434994A | EP1275179A1 | EP1275179A4 | JP2003523457A | US6292292 | WO2001061797A1	9	-	-	-	2020-02-18	PHOTON X INC.	PHOTON-X	GARITO, ANTHONY F. | NORWOOD, ROBERT A. | GAO, RENYUAN | PANACKAL, ANNA	4	27	43	2009-11-10 | -EXPIRED DUE TO FAILURE TO PAY MAINTENANCE FEE | US | 2009-10-19 | -INFORMATION ON STATUS: PATENT DISCONTINUATION | US | 2009-09-18 | -LAPSE FOR FAILURE TO PAY MAINTENANCE FEES | US | 2009-03-30 | MAINTENANCE FEE REMINDER MAILED | US | 2005-03-18 | +FEE PAYMENT | US | 2002-10-29 | CERTIFICATE OF CORRECTION | US | 2000-02-18 | ASSIGNMENT | US	2009-11-10	Authorized invention	AU2000036950A1 | AU2000236950A1 | AU2001238323A1 | AU2001238324A1 | CA2400283A1 | CA2400380A1 | CN1222090C | CN1401149A | CN1434994A | EP1258058A2 | EP1275179A1 | EP1275179A4 | JP2003523457A | JP2003523458A | US20030156320A1 | US20040201000A1 | US60120876P0 | US6292292 | US6538805 | WO2001061797A1 | WO2001061802A2 | WO2001061802A3 | WO2001061803A2 | WO2001061803A3	24
US6690884	US09/506787	Optical transmission systems including error correction and protection apparatuses and methods	The present invention addresses the need for optical transmission systems, apparatuses, and methods having increased flexibility and reliability. Optical systems of the present invention are configured to provide alarms, provision, and/or perform protection switching, if the number of corrected errors exceeds a threshold criteria. Various system parameters, in addition to protection thresholds, c…	What is claimed is: 1. A method of transmitting an optical signal comprising: encoding an optical signal using forward error correction; transmitting the encoded optical signal through a first optical transmission path; decoding the optical signal using forward error correction to correct errors in the optical signal; and monitoring the decoding of the optical signal to determine the number of on…	2000-02-18	2004-02-10	H04B10/152 | H04B10/158 | H04B10/00 | H04B10/08	H04B10/152	398/27 | 714/704 | 714/708 | X/714704 | X/714708 | X/359158	398/27	US6690884	1	US | US	60/120698 | 60/177622	1999-02-19 | 2000-01-24	2020-02-18	OPTIC153 LLC	CORVIS CORPORATION	KELTY, MARK A. | MCGUIRE, III, JAMES I. | JANI, DHARMESA B.	3	11	19	2018-11-29 | ASSIGNMENT | US | 2015-07-29 | +FEE PAYMENT | US | 2011-07-13 | +FEE PAYMENT | US | 2011-06-30 | ASSIGNMENT | US | 2011-05-18 | ASSIGNMENT | US | 2007-08-10 | +FEE PAYMENT | US | 2007-05-22 | ASSIGNMENT | US | 2004-01-22 | INFORMATION ON STATUS: PATENT GRANT | US | 2000-06-15 | ASSIGNMENT | US	2020-02-18	Authorized invention	US60120698P0 | US60177622P0 | US6690884	3
US6414728	US09/507244	Image display system having direct and projection viewing modes	A transportable image display system having direct and projection viewing modes of operation. The image display system comprises a spatial light modulation structure for spatially modulating the intensity of light produced from a light source, and light diffusing panel of electro-optical construction having a light scattering state in which light being transmitted therethrough is scattered in a d…	What is claimed is: 1. An image display system having direct and projection viewing modes, comprising; a light producing structure for producing light during said direct and projection viewing modes; an electro-optical light diffusing panel having a light scattering state in which light being transmitted therethrough is scattered in a diffusive manner, and a light transmission state in which ligh…	2000-02-18	2002-07-02	G02F1/1335 | G02F1/13 | G02B27/26 | G02B27/22 | G02B27/00 | G06F1/16 | G06F3/033 | G03B21/132 | G03B21/30 | G06F3/00 | H04N5/74 | H04N13/00 | G02F1/1334 | G02B30/25 | G02F1/13357 | G06F3/01 | G06F3/041 | G06F3/048 | G02F1/133 | G02F1/134 | G02F1/1347	G02F1/1335	349/10 | 348/E13.004 | 348/E13.007 | 348/E13.014 | 348/E13.016 | 348/E13.019 | 348/E13.022 | 348/E13.025 | 348/E13.033 | 348/E13.037 | 348/E13.038 | 348/E13.04 | 348/E13.044 | 348/E13.047 | 348/E13.058 | 348/E13.059 | 348/E13.061 | 348/E13.062 | 348/E13.069 | 348/E13.071 | 348/E13.072 | 348/E13.073 | 348/E5.141 | 348/E5.143 | 348/E5.145 | 349/64 | 349/65 | 349/77 | 349/86 | 349/96 | 348/E13.040	349/10	US6028649 | US6414728	2	-	-	-	2014-04-21	REVEO, INC.	REVEO, INC.	FARIS, SADEG M. | LI, LE	2	18	32	2010-08-24 | -EXPIRED DUE TO FAILURE TO PAY MAINTENANCE FEE | US | 2010-08-02 | -INFORMATION ON STATUS: PATENT DISCONTINUATION | US | 2010-07-02 | -LAPSE FOR FAILURE TO PAY MAINTENANCE FEES | US | 2010-02-08 | MAINTENANCE FEE REMINDER MAILED | US | 2006-06-09 | +SURCHARGE FOR LATE PAYMENT | US | 2006-06-09 | +FEE PAYMENT | US | 2006-01-18 | MAINTENANCE FEE REMINDER MAILED | US	2010-08-24	Authorized invention	AT230124T | AT236970T | AT250773T | AU1995023968A1 | AU1996041290A1 | AU1996041597A1 | AU1996049017A1 | AU1996076014A1 | AU1997011510A1 | AU1997022106A1 | AU1997031229A1 | AU1997045877A1 | AU1998052452A1 | AU1998064394A1 | AU1998083908A1 | AU1999044256A1 | AU2000042066A1 | AU2000048554A1 | AU2002323058A1 | AU2003273244A1 | AU2003273244A8 | CA2333871A1 | CA2369364A1 | CN1106586C | CN1179233C | CN1…	223
US6418152	US09/507396	Multi-amplifier, high power mode locked laser	A mode locked semiconductor laser that can generate relatively high-power output pulses. The semiconductor mode locked laser is formed from an array of optical amplifiers that are coupled to a common resonant cavity by way of an optical channelizer or wavelength division multiplexer (WDM). By utilizing an array of optical amplifiers, the output pulses will have a relatively higher power than know…	What is claimed and desired to be covered by a Letters Patent is as follows: 1. A mode locked laser comprising: a semiconductor optical amplifier array having a plurality of optical amplifiers and lasers defining a plurality of optical signals; a lens for collimating said plurality of optical signals; an optical channelizer disposed in the beam path of said collimating lens for channelizing said …	2000-02-18	2002-07-09	H01S5/40 | H01S5/00 | H01S5/065 | H01S3/098 | H01S3/10 | H01S3/08	H01S5/40	372/18 | 372/101 | 372/102 | 372/108 | 372/26 | 372/43.01 | X/372101 | X/372102 | X/372108 | 372/43.1	372/18	US6418152	1	-	-	-	2020-02-18	TRW INC.	TRW INC.	DAVIS, RICHARD L.	1	17	20	2014-01-03 | +FEE PAYMENT | US | 2010-02-10 | ASSIGNMENT | US | 2010-02-10 | ASSIGNMENT | US | 2010-01-04 | +FEE PAYMENT | US | 2009-11-30 | ASSIGNMENT | US | 2009-11-30 | ASSIGNMENT | US | 2006-01-09 | +FEE PAYMENT | US | 2003-02-12 | ASSIGNMENT | US | 2003-02-12 | ASSIGNMENT | US | 2002-06-20 | INFORMATION ON STATUS: PATENT GRANT | US | 2002-02-13 | ASSIGNMENT | US | 2000-02-18 | ASSIGNMENT | US	2020-02-18	Authorized invention	US6418152	1
US6377737	US09/510131	Filling compound having alumina gelling agent	An optical fiber cable having a core which includes at least one optical fiber transmission medium, a sheath system which is disposed about said core, and a filling material disposed within said core. The filling material of the optical fiber cable includes both a hydrocarbon carrier means, and a thickening system disposed within the hydrocarbon carrier means. The thickening system may include an…	Therefore, having thus described the invention, at least the following is claimed: 1. An optical fiber cable comprising: a core having at least one optical fiber transmission medium; a sheath system which is disposed about said core; and a filling material which is disposed in said core, said filling material including a hydrocarbon carrier means; and a thickening system disposed within the hydro…	2000-02-21	2002-04-23	G02B6/44	G02B6/44	385/102	385/102	US6377737	1	-	-	-	2020-02-21	FURUKAWA ELECTRIC NORTH AMERICA, INC.	LUCENT TECHNOLOGIES INC.	SHEU, JIM JENQTSONG	1	0	0	2013-11-15 | +SURCHARGE FOR LATE PAYMENT | US | 2013-11-15 | +FEE PAYMENT | US | 2010-12-21 | ASSIGNMENT | US | 2009-10-23 | +FEE PAYMENT | US | 2006-01-10 | +SURCHARGE FOR LATE PAYMENT | US | 2006-01-10 | +FEE PAYMENT | US | 2005-11-09 | MAINTENANCE FEE REMINDER MAILED | US | 2002-04-04 | INFORMATION ON STATUS: PATENT GRANT | US | 2002-03-20 | ASSIGNMENT | US | 2000-02-21 | ASSIGNMENT | US	2020-02-21	Authorized invention	US6377737	1
US6804470	US09/510649	Energy-depleted radiation apparatus and method	A generator of energy-depleted radiation and various methods and applications using the energy-depleted radiation. Various embodiments are disclosed of the energy-depleted radiation generator and an energy-restored radiation generator, which permits detection of wave properties of the radiation without regard to the depletion of its energy. The energy-depleted radiation generator functions in one…	We claim: 1. A generator of energy-depleted radiation, comprising: at least one conventional source of coherent radiation providing a plurality of at least two coherent beams of energy-bearing radiation; and at least one-beam interaction element, including at least one interaction region into which are input the beams of energy-bearing radiation, and from which are derived a plurality of least tw…	2000-02-22	2004-10-12	G01J1/08 | G02F1/01 | G02F1/21 | G03H1/00 | H04B10/142 | H04B10/04	G01J1/08	398/182 | 356/450 | 398/201 | X/398201 | X/356450	398/182	AU1998064337A1 | EP0965064A1 | US6028686 | US6804470 | WO1998039685A1	5	-	-	-	2017-03-04	MIRELL STUART GARY | MIRELL DANIEL JOSEPH	MIRELL STUART GARY | MIRELL DANIEL JOSEPH	MIRELL, STUART GARY | MIRELL, DANIEL JOSEPH	2	3	3	2016-11-29 | -EXPIRED DUE TO FAILURE TO PAY MAINTENANCE FEE | US | 2016-11-07 | -INFORMATION ON STATUS: PATENT DISCONTINUATION | US | 2016-10-12 | -LAPSE FOR FAILURE TO PAY MAINTENANCE FEES | US | 2016-05-20 | MAINTENANCE FEE REMINDER MAILED | US | 2012-04-01 | +FEE PAYMENT | US | 2008-03-03 | +FEE PAYMENT | US	2016-11-29	Authorized invention	AU1998064337A1 | EP0965064A1 | US6028686 | US6804470 | WO1998039685A1	5
US6640024	US09/700245	Add-drop wavelength filter using mode discrimination couplers and tilted bragg gratings	An add-drop wavelength filter is described which separates specific wavelength components from optical signals propagating through an optical waveguide or adds specific wavelength components thereto. In general, add-drop wavelength filters serve to separate or add specific channels in channels comprising several different wavelengths in a wavelength division optical communication system, and requ…	What is claimed is: 1. An optical signal add-drop wavelength filter for separating optical signals having at least one wavelength .lambda..sub.i (1.ltoreq.i.ltoreq.n) from input optical signals consisting of multiple wavelengths of .lambda..sub.i, . . . , and .lambda..sub.n (n is a positive integer more than 1) or adding optical signals having at least one wavelength .lambda..sub.j to said input …	2000-02-22	2003-10-28	G02B6/34 | G02B6/02 | G02B6/26 | G02B6/28	G02B6/34	385/24 | 385/28 | 385/37	385/24	KR100311281B1 | KR1020000059922A | US6640024 | WO2004074893A1	4	KR	1019990007847	1999-03-10	2020-02-22	KOREA ADVANCED INST. OF SCIENCE & TECHNOLOGY	KOREA ADVANCED INSTITUE OF SCIENCE & TECHNOLOGY	KIM, BYOUNG YOON | PARK, HEE SU | YUN, SEOK HYUN	3	2	2	2011-12-20 | -EXPIRED DUE TO FAILURE TO PAY MAINTENANCE FEE | US | 2011-11-28 | -INFORMATION ON STATUS: PATENT DISCONTINUATION | US | 2011-10-28 | -LAPSE FOR FAILURE TO PAY MAINTENANCE FEES | US | 2011-06-06 | MAINTENANCE FEE REMINDER MAILED | US | 2007-04-06 | +FEE PAYMENT | US | 2000-11-09 | ASSIGNMENT | US	2011-12-20	Authorized invention	KR100311281B1 | KR1020000059922A | US6640024 | WO2004074893A1	4
US6418256	US09/510027	High order spatial mode optical fiber	The invention relates to method and apparatus for transmitting an optical signal having optical energy substantially in a high order spatial mode. The optical waveguide, in one embodiment, includes a few mode fiber designed to have specific transmission characteristics for supporting the single high order spatial mode, and the few mode fiber transmits the single high order spatial mode. The optic…	What is claimed is: 1. An optical transmission waveguide for transmitting an optical signal having optical energy substantially in a single high order spatial mode comprising: a few mode transmission fiber designed to have specific transmission characteristics comprising dispersion and dispersion slope for a given transmission bandwidth in the single high order spatial mode; said dispersion compr…	2000-02-22	2002-07-09	G02B6/02 | G02B6/036 | G02B6/14 | H04B10/13 | H04B10/2581	G02B6/02	385/123	385/123	US6418256	1	US	60/121321	1999-02-23	2020-02-22	LASERCOMM, INC.	LASERCOMM, INC.	DANZIGER, YOCHAY | HERMAN, ERAN | MENASHE, DAVID | ROSENBLIT, MICHAEL	4	21	31	2006-09-05 | -EXPIRED DUE TO FAILURE TO PAY MAINTENANCE FEE | US | 2006-08-09 | -INFORMATION ON STATUS: PATENT DISCONTINUATION | US | 2006-07-10 | -LAPSE FOR FAILURE TO PAY MAINTENANCE FEES | US | 2006-01-25 | MAINTENANCE FEE REMINDER MAILED | US | 2000-04-10 | ASSIGNMENT | US	2006-09-05	Authorized invention	AU2000032401A1 | AU2000038602A1 | US60121321P0 | US6360045 | US6418256 | WO2000051268A1 | WO2000051268B1 | WO2000051269A1 | WO2000051269A8 | WO2000051269A9 | WO2000051269B1	11
US6327397	US09/510100	System and method for providing temperature control for a thermally activated optical switch using constant total power	An optical switching device and a method of providing temperature control for the device utilize compensating thermal energy to maintain a consistent operating temperature. The optical switching device may be a thermally activated optical switch that routes optical signals using bubbles that are strategically created along optical paths within the device. The bubbles are created by thermal energy…	What is claimed is: 1. A method of providing temperature control for a thermally activated switch having a plurality of heating elements comprising steps of: selectively supplying electrical power to at least one heating element to configure said thermally activated switch in a switching configuration, said at least one heating element generating a switching thermal energy when supplied with said…	2000-02-22	2001-12-04	G02F1/01 | G02B26/02 | G02B6/35 | G02F1/315 | G02F1/29 | G02F1/313 | G02B26/08 | G02B6/26	G02F1/01	385/16 | 385/18 | 385/8	385/16	DE60012473D1 | DE60012473T2 | EP1130443A2 | EP1130443A3 | EP1130443B1 | JP2001242399A | JP2001242399A5 | JP4653895B2 | US6327397	9	-	-	-	2020-02-22	AVAGO TECHNOLOGIES GENERAL IP (SINGAPORE) PTE. LTD.	AGILENT TECHNOLOGIES, INC.	SCHIAFFINO, STEFANO | SCHROEDER, DALE | TROLL, MARK	3	14	14	2016-05-06 | ASSIGNMENT | US | 2013-05-07 | ASSIGNMENT | US | 2013-03-08 | +FEE PAYMENT | US | 2009-05-06 | +FEE PAYMENT | US | 2006-05-25 | ASSIGNMENT | US | 2006-02-22 | ASSIGNMENT | US | 2005-06-06 | +FEE PAYMENT | US | 2001-11-16 | INFORMATION ON STATUS: PATENT GRANT | US | 2000-06-30 | ASSIGNMENT | US	2020-02-22	Authorized invention	DE60012473D1 | DE60012473T2 | EP1130443A2 | EP1130443A3 | EP1130443B1 | JP2001242399A | JP2001242399A5 | JP4653895B2 | US6327397	9
US6360045	US09/507001	High order spatial mode transmission system	The invention relates to methods and apparatus for transmitting an optical signal having optical energy. The system, in one embodiment, includes at least one transmission span including an optical waveguide. The transmission span transmits substantially all of the optical energy in a single high order spatial mode. The optical waveguide, in one embodiment, has a dispersion and a dispersion slope …	What is claimed is: 1. An optical transmission system for transmitting an optical signal having optical energy over significant transmission distances, said system comprising: at least one transmission span comprising an optical transmission fiber, said optical transmission fiber being a high order mode fiber having a predetermined profile having predetermined transmission characteristics compris…	2000-02-22	2002-03-19	G02B6/02 | G02B6/036 | G02B6/14 | H04B10/13 | H04B10/2581 | G02B6/16	G02B6/02	385/123	385/123	US6360045	1	US	60/121321	1999-02-23	2020-02-22	LASERCOMM, INC.	LASERCOMM INC.	SHOVAL, EDUARDO | DANZIGER, YOCHAY | LEVY, URI	3	8	11	2006-05-16 | -EXPIRED DUE TO FAILURE TO PAY MAINTENANCE FEE | US | 2006-04-19 | -INFORMATION ON STATUS: PATENT DISCONTINUATION | US | 2006-03-20 | -LAPSE FOR FAILURE TO PAY MAINTENANCE FEES | US | 2005-10-05 | MAINTENANCE FEE REMINDER MAILED | US | 2000-06-26 | ASSIGNMENT | US	2006-05-16	Authorized invention	AU2000032401A1 | AU2000038602A1 | US60121321P0 | US6360045 | US6418256 | WO2000051268A1 | WO2000051268B1 | WO2000051269A1 | WO2000051269A8 | WO2000051269A9 | WO2000051269B1	11
US6606437	US09/673248	Optical transmission line, negative dispersion optical fiber used for the optical transmission line, and optical transmission system comprising optical transmission line	This invention provides an optical transmission line, which is small in dispersion in the 1570 to 1620 nm band (L-band) and low in nonlinearity, and thereby enables wavelength division multiplexed transmission in the 1520 to 1620 nm band, which contains the wavelength band that has been considered priorly. With this optical transmission line, an optical amplification device (32), an SMF (33), and…	What is claimed is: 1. An optical transmission line comprising: a positive dispersion optical fiber having a positive dispersion and a positive dispersion slope in a predetermined wavelength band within a wavelength band of 1570 to 1620 nm (L-band); and a negative dispersion optical fiber having a negative dispersion and a negative dispersion slope in said predetermined wavelength band within the…	2000-02-22	2003-08-12	G02B6/036 | G02B6/02 | H04B10/18 | H04B10/25 | H04B10/2525 | H04B10/2543 | H04B10/2569	G02B6/036	385/123 | 385/126 | 385/127 | X/385126 | X/385127	385/123	AU2000025770A1 | CA2326131A1 | CN1173199C | CN1294690A | DE60042995D1 | EP1083446A1 | EP1083446A4 | EP1083446B1 | JP4316146B2 | JPWO2000050935A1 | US6606437 | WO2000050935A1	12	JP	1999043022	1999-02-22	2020-02-22	FURUKAWA ELECTRIC CO., LTD., THE	THE FURUKAWA ELECTRIC CO., LTD.	MUKASA, KAZUNORI | KOKURA, KUNIO	2	5	7	2015-01-21 | +FEE PAYMENT | US | 2011-01-14 | +FEE PAYMENT | US | 2007-01-19 | +FEE PAYMENT | US | 2003-07-24 | INFORMATION ON STATUS: PATENT GRANT | US | 2003-05-12 | ASSIGNMENT | US	2020-02-22	Authorized invention	AU2000025770A1 | CA2326131A1 | CN1173199C | CN1294690A | DE60042995D1 | EP1083446A1 | EP1083446A4 | EP1083446B1 | JP4316146B2 | JPWO2000050935A1 | US6606437 | WO2000050935A1	12
US6396970	US09/510044	Asynchronous transfer of high speed data signals through an optoelectronic VLSI switch	A switch, of the crossbar type, in which no clock recovery is undertaken. Multiple optical fibers deliver input signals to a single semiconductor die. The die contains circuitry which selectively connects each input fiber to a respective output fiber, which carries the signals off the die, to their destinations. The communication is asynchronous: no continuous clock signal accompanies the incomin…	What is claimed is: 1. Apparatus for routing data through a switch, comprising: a) means for receiving data streams on at least 256 input optical waveguides connected to a single semiconductor die; b) means for selectively routing the data streams through channels on the die to respective output optical waveguides; and c) means for transmitting data from the die on the output waveguides to remote…	2000-02-22	2002-05-28	H04Q11/00 | G02B6/42 | G02B26/08	H04Q11/00	385/16 | 385/147	385/16	US6396970	1	-	-	-	2020-02-22	PROVENANCE ASSET GROUP LLC	LUCENT TECHNOLOGIES INC.	KRISHNAMOORTHY, ASHOK | ROZIER, RICHARD G. | LENTINE, ANTHONY L.	3	1	1	2019-02-14 | ASSIGNMENT | US | 2019-02-07 | ASSIGNMENT | US | 2017-09-13 | ASSIGNMENT | US | 2017-09-13 | ASSIGNMENT | US | 2017-09-13 | ASSIGNMENT | US | 2017-09-13 | ASSIGNMENT | US | 2017-09-13 | ASSIGNMENT | US | 2017-09-13 | ASSIGNMENT | US | 2013-11-22 | +FEE PAYMENT | US | 2009-11-20 | +FEE PAYMENT | US | 2005-11-04 | +FEE PAYMENT | US | 2002-05-10 | INFORMATION ON STATUS: PATENT GRANT | US	2020-02-22	Authorized invention	US6396970	1
US6434305	US09/511559	Optical transmission element, process as well as device for its manufacture	An optical transmission element (BL1, BL2) shows at least two optical fiber sub-units (BL1, BL2) which are combined by means of a common plastic covering (BSA). To the plastic covering (BS1, BS2) of the respective optical fiber sub-unit (BL1, BL2) at least one binding agent (HM1, HM2) is applied which causes the adhesion of the plastic matrix of the common second covering (BSA) of the optical tra…	Accordingly, what is claimed is: 1. An optical transmission element having at least first and second optical fiber sub-units, the respective optical fiber sub-units comprising at least one optical fiber in a respective first plastic covering, the optical fiber sub-units being surrounded by a common second covering thereby forming a unit, the common second covering being the same plastic material …	2000-02-23	2002-08-13	G02B6/44	G02B6/44	385/114	385/114	AU2001236583A1 | EP1295156A1 | US6434305 | WO2001063332A1	4	-	-	-	2020-02-23	CORNING OPTICAL COMMUNICATIONS LLC	CORNING CABLE SYSTEMS LLC	LOCHKOVIC, GREGORY A. | UNTERBERGER, SIEGFRIED | ZAPF, FREDERIC	3	8	8	2017-08-18 | ASSIGNMENT | US | 2017-05-01 | ASSIGNMENT | US | 2017-03-13 | ASSIGNMENT | US | 2010-10-05 | -EXPIRED DUE TO FAILURE TO PAY MAINTENANCE FEE | US | 2010-09-13 | -INFORMATION ON STATUS: PATENT DISCONTINUATION | US | 2010-08-13 | -LAPSE FOR FAILURE TO PAY MAINTENANCE FEES | US | 2010-03-22 | MAINTENANCE FEE REMINDER MAILED | US | 2006-02-06 | +FEE PAYMENT | US | 2000-02-23 | ASSIGNMENT …	2010-10-05	Authorized invention	AU2001236583A1 | EP1295156A1 | US6434305 | WO2001063332A1	4
US6271921	US09/511719	Optical stress generator and detector	Disclosed is a system for the characterization of thin films and interfaces between thin films through measurements of their mechanical and thermal properties. In the system light is absorbed in a thin film or in a structure made up of several thin films, and the change in optical transmission or reflection is measured and analyzed. The change in reflection or transmission is used to give informa…	what is claimed is: 1. A non-destructive system for characterizing a sample, comprising: means for a generating a sequence of optical pump pulses having a characteristic frequency f.sub.1 and for directing the sequence of pump pulses to an area of the surface of the sample; means for generating a sequence of optical probe pulses having a characteristic frequency f.sub.2 and for directing the sequ…	2000-02-23	2001-08-07	G01N29/24 | G01N21/17 | G01B11/06 | G01N21/00	G01N29/24	356/432 | 356/630 | X/356381	356/432	US20010028460A1 | US6175416 | US6208421 | US6271921 | US6400449	5	US	60/010543	1996-01-23	2016-08-06	BROWN UNIVERSITY RESEARCH FOUNDATION	BROWN UNIVERSITY RESEARCH FOUNDATION	MARIS, HUMPHREY J. | STONER, ROBERT J	2	9	17	2013-02-07 | +FEE PAYMENT | US | 2009-02-09 | +FEE PAYMENT | US | 2005-02-07 | +FEE PAYMENT | US | 2001-07-19 | INFORMATION ON STATUS: PATENT GRANT | US	2016-08-06	Authorized invention	DE19681741B4 | DE19681741T1 | EP1242785A1 | EP1242785A4 | EP1242785B1 | JP2000515624A | JP2007147620A | JP4393585B2 | JP4653723B2 | KR100641271B1 | KR1020020079727A | US20010028460A1 | US20020018210A1 | US20080151219A1 | US20090213375A1 | US20100332203A1 | US5748318 | US5959735 | US60010543P0 | US6175416 | US6208421 | US6271921 | US6321601 | US6400449 | US7339676 | US7505154 | US7782471 | US78940…	30
US6587239	US09/510685	Optical fiber network having increased channel capacity	Optical communication system apparatus and methods of operating an optical communications system is described. The system advantageously may utilize existing optical fiber networks and provide significantly increased channel capacity. In accordance with one aspect of the invention the system apparatus provides for a plurality of communications channels and a processor unit receives requests for a…	What is claimed is: 1. A method of operating an optical network coupling a plurality of nodes, comprising: providing a plurality of optical communications channels, each channel being determined by three optical signal variables, a first one of said variables being a wavelength selected from a plurality of predetermined wavelengths, a second one of said variables being a phase selected from a plu…	2000-02-23	2003-07-01	H04J14/02 | G02B6/28 | H01S3/06 | H01S3/067 | H01S3/23 | H04J14/00 | H04J14/08 | H04B10/20 | H04B10/04	H04J14/02	398/79 | X/359118 | X/359115 | X/359119 | X/359125 | X/359137 | X/359183	398/79	AU2001274798A1 | US20040008989A1 | US6587239 | WO2001067651A1	4	-	-	-	2020-02-23	MICRO PHOTONIX INTEGRATION CORPORATION	HUNG HENRY	HUNG, HENRY	1	0	3	2011-08-23 | -EXPIRED DUE TO FAILURE TO PAY MAINTENANCE FEE | US | 2011-08-01 | -INFORMATION ON STATUS: PATENT DISCONTINUATION | US | 2011-07-01 | -LAPSE FOR FAILURE TO PAY MAINTENANCE FEES | US | 2011-02-07 | MAINTENANCE FEE REMINDER MAILED | US | 2006-08-28 | +FEE PAYMENT | US | 2000-07-25 | ASSIGNMENT | US	2011-08-23	Authorized invention	AU2001239743A1 | AU2001260977A1 | AU2001262904A1 | AU2001262905A1 | AU2001264542A1 | AU2001264543A1 | AU2001264544A1 | AU2001264545A1 | AU2001274796A1 | AU2001274797A1 | AU2001274798A1 | AU2001274799A1 | US20010015837A1 | US20040008989A1 | US6583901 | US6587239 | WO2001063705A1 | WO2001063705A8 | WO2001063801A1 | WO2001063802A1 | WO2001063802A9 | WO2001063805A1 | WO2001063814A1 | WO2001063815A1 |…	31
US6577877	US09/510799	Wireless infrared peripheral interface for a communication device	A wireless infrared peripheral interface for a communication device having a cellular radio transceiver includes a peripheral interface. The peripheral interface includes at least one infrared signal source and at least one infrared detector. The signal source and detector are coupled with dispersing optics. An interface circuit is coupled to the infrared signal source and detector. A processor i…	What is claimed is: 1. A wireless infrared peripheral interface for a communication device having a cellular radio transceiver, the peripheral interface comprising: at least one infrared signal source and at least one infrared detector, the signal source and detector coupled with dispersing optics, the dispersing optics include a fiber optic cable disposed around a portion of a periphery of the c…	2000-02-23	2003-06-10	H04B10/10 | H04B7/00 | H04B1/38	H04B10/10	455/557 | 455/151.1 | X/4551511 | X/359127	455/557	GB0103081D0 | GB2359685A | GB2359685B | KR1020010085479A | US6577877	5	-	-	-	2020-02-23	GOOGLE TECHNOLOGY HOLDINGS LLC	MOTOROLA, INC.	CHARLIER, MICHAEL L. | STOLL, THOMAS G. | ALAMEH, RACHID M. | SCHELLINGER, MICHAEL W. | SCHIRTZINGER, THOMAS R. | GITZINGER, JR., THOMAS E. | SMITH, HUGH K.	7	19	59	2014-12-10 | +FEE PAYMENT | US | 2014-11-24 | ASSIGNMENT | US | 2012-10-02 | ASSIGNMENT | US | 2010-12-13 | ASSIGNMENT | US | 2010-11-22 | +FEE PAYMENT | US | 2006-11-16 | +FEE PAYMENT | US | 2003-05-21 | INFORMATION ON STATUS: PATENT GRANT | US | 2000-02-23 | ASSIGNMENT | US	2020-02-23	Authorized invention	GB0103081D0 | GB2359685A | GB2359685B | KR1020010085479A | US6577877	5
US6208421	US09/512141	Optical stress generator and detector	Disclosed is a system for the characterization of thin films and interfaces between thin films through measurements of their mechanical and thermal properties. In the system light is absorbed in a thin film or in a structure made up of several thin films, and the change in optical transmission or reflection is measured and analyzed. The change in reflection or transmission is used to give informa…	What is claimed is: 1. A non-destructive system for characterizing a sample, comprising: means for generating an optical pump pulse and for directing the pump pulse to an area of the surface of the sample; means for generating an optical probe pulse and for directing the probe pulse to a same or different area of the surface of the sample so as to arrive in time after the pump pulse; means for me…	2000-02-23	2001-03-27	G01N29/24 | G01N21/17 | G01N21/00 | G01B11/06	G01N29/24	356/432 | X/356381	356/432	US20010028460A1 | US6175416 | US6208421 | US6271921 | US6400449	5	US	60/010543	1996-01-23	2016-08-06	BROWN UNIVERSITY RESEARCH FOUNDATION	BROWN UNIVERSITY RESEARCH FOUNDATION	MARIS, HUMPHREY J. | STONER, ROBERT J	2	36	38	2012-09-27 | +FEE PAYMENT | US | 2008-09-29 | +FEE PAYMENT | US | 2004-09-27 | +FEE PAYMENT | US | 2001-09-25 | CERTIFICATE OF CORRECTION | US | 2001-03-09 | INFORMATION ON STATUS: PATENT GRANT | US	2016-08-06	Authorized invention	DE19681741B4 | DE19681741T1 | EP1242785A1 | EP1242785A4 | EP1242785B1 | JP2000515624A | JP2007147620A | JP4393585B2 | JP4653723B2 | KR100641271B1 | KR1020020079727A | US20010028460A1 | US20020018210A1 | US20080151219A1 | US20090213375A1 | US20100332203A1 | US5748318 | US5959735 | US60010543P0 | US6175416 | US6208421 | US6271921 | US6321601 | US6400449 | US7339676 | US7505154 | US7782471 | US78940…	30
US6583901	US09/511053	Optical communications system with dynamic channel allocation	Optical communication system apparatus and methods of operating an optical communications system is described. The system advantageously may utilize existing optical fiber networks and provide significantly increased channel capacity. In accordance with one aspect of the invention the system apparatus provides for a plurality of communications channels and a processor unit receives requests for a…	What is claimed is: 1. A method of operating an optical network coupling a plurality of nodes, comprising: providing a plurality of optical channels, each channel being determined by three variables, a first one of said variables being selected from a plurality of wavelengths, a second one of said variables being selected from a plurality of phases, and a third one of said variables being selecte…	2000-02-23	2003-06-24	H04J14/02 | G02B6/28 | H01S3/06 | H01S3/067 | H01S3/23 | H04J14/00 | H04J14/08 | H04B10/20 | H04B10/04	H04J14/02	398/79 | 398/100 | 398/188 | 398/58 | 398/59 | 398/82 | X/359118 | X/359119 | X/359125 | X/359127 | X/359137 | X/359183	398/79	AU2001239743A1 | US6583901 | WO2001063815A1	3	-	-	-	2020-02-23	MICRO PHOTONIX INTEGRATION CORPORATION	HUNG HENRY	HUNG, HENRY	1	8	12	2011-08-16 | -EXPIRED DUE TO FAILURE TO PAY MAINTENANCE FEE | US | 2011-07-25 | -INFORMATION ON STATUS: PATENT DISCONTINUATION | US | 2011-06-24 | -LAPSE FOR FAILURE TO PAY MAINTENANCE FEES | US | 2011-01-31 | MAINTENANCE FEE REMINDER MAILED | US | 2006-08-28 | +FEE PAYMENT | US | 2000-07-25 | ASSIGNMENT | US	2011-08-16	Authorized invention	AU2001239743A1 | AU2001260977A1 | AU2001262904A1 | AU2001262905A1 | AU2001264542A1 | AU2001264543A1 | AU2001264544A1 | AU2001264545A1 | AU2001274796A1 | AU2001274797A1 | AU2001274798A1 | AU2001274799A1 | US20010015837A1 | US20040008989A1 | US6583901 | US6587239 | WO2001063705A1 | WO2001063705A8 | WO2001063801A1 | WO2001063802A1 | WO2001063802A9 | WO2001063805A1 | WO2001063814A1 | WO2001063815A1 |…	31
US6415076	US09/512249	Mode conditioning patch for facilitating signal transmission from single mode optical fiber to multimode optical fiber	A mode conditioning patch (MCP) is provided for conditioning a single mode fiber optic signal for propagation within a multimode optical fiber. The MCP includes a single mode optical fiber section and a transition region with increasing diameter. The transition region diameter preferably increases to approximately that of a multimode fiber section through which the conditioned signal is to propag…	What is claimed is: 1. An optical mode conditioner comprising: a single mode optical fiber section having a diameter x and a flared end, said flared end having a diameter y, wherein y>x; wherein said flared end of said single mode optical fiber section is fabricated to expand a single mode signal propagating within said single mode optical fiber section to an equilibrium mode distribution for pro…	2000-02-24	2002-07-02	G02B6/255 | G02B6/14 | G02B6/26	G02B6/255	385/28 | 385/43	385/28	US6415076	1	-	-	-	2020-02-24	INTERNATIONAL BUSINESS MACHINES CORPORATION	INTERNATIONAL BUSINESS MACHINES CORPORATION	DECUSATIS, CASIMER M.	1	11	18	2010-08-24 | -EXPIRED DUE TO FAILURE TO PAY MAINTENANCE FEE | US | 2010-08-02 | -INFORMATION ON STATUS: PATENT DISCONTINUATION | US | 2010-07-02 | -LAPSE FOR FAILURE TO PAY MAINTENANCE FEES | US | 2010-02-08 | MAINTENANCE FEE REMINDER MAILED | US | 2005-11-18 | +FEE PAYMENT | US | 2000-02-24 | ASSIGNMENT | US	2010-08-24	Authorized invention	US6415076	1
US6327785	US09/512461	Four sensor system for wheel alignment	A four sensor wheel aligner has a single omnidirectional angle sensor mounted on each of four vehicle support wheels. Each sensor is in optical communication with the other sensors. Data is produced from which toe, camber, caster and steering axis inclination angles are computed. No reference is made to vertical. Redundant data sets are produced which provide system reliability and error tracking…	What is claimed is: 1. An omnidirectional angle measurement apparatus comprising: spheroidal mounting means having a plurality of mounting positions on the surface thereof, wherein each said position is oriented in predetermined spatial position relative to a polar axis of said mounting means, a plurality of beam emitting means omnidirectionall mounted at ones of said plurality of mounting positi…	2000-02-24	2001-12-11	G01B11/275 | G01M17/06 | G01M17/007 | G01B5/24	G01B11/275	33/288 | 250/559.3 | 356/139.09 | X/35613909 | X/2505593 | 356/139.9	33/288	US6327785	1	-	-	-	2012-10-16	SNAP-ON TECHNOLOGIES, INC.	SNAP-ON TECHNOLOGIES, INC.	DALE, JR., JAMES L. | DE BELLEFEUILLE, JR., JEAN OLIVER WILFRID | POE, RICHARD J.	3	7	9	2006-02-07 | -EXPIRED DUE TO FAILURE TO PAY MAINTENANCE FEE | US | 2006-01-11 | -INFORMATION ON STATUS: PATENT DISCONTINUATION | US | 2005-12-12 | -LAPSE FOR FAILURE TO PAY MAINTENANCE FEES | US | 2005-06-29 | MAINTENANCE FEE REMINDER MAILED | US	2006-02-07	Authorized invention	AU1993048621A1 | AU1996050696A1 | AU669734B | AU693332B | CA2107758A1 | CA2107758C | DE4335266A1 | DE4335266C2 | FR2698442A1 | FR2698442B1 | IT1271518B1 | ITMI1993002161A1 | ITMI1993002161D0 | JP1994201355A | JP2784410B2 | US6181993 | US6327785	17
US6735362	US09/914195	Dispersive optical systems utilizing transmissive diffraction gratings	The linear dispersion of a dispersive optical system is increased by: (a) employing a transmissive diffraction grating (6) as a dispersive element; and (b) passing light through the grating twice. A reflector (7) is used to achieve the double passage through the grating. The system can be used to disperse light into its composite wavelengths (e g., the system can be a wavelength demultiplexer) or…	What is claimed is: 1. An add-drop device comprising: (a) an input for input signals at a plurality of wavelengths; (b) an output for output signals; (c) a transmissive diffractive grating; (d) optics to provide conjugate imagery between the input and the output; and (e) a reflector which: (i) reflects at least one selected wavelength of the plurality of wavelengths so that said wavelength passes…	2000-02-24	2004-05-11	G02B6/34	G02B6/34	385/37 | 359/566 | 385/24 | 385/36 | 398/84 | X/359566	385/37	US6735362	1	-	-	-	2020-02-24	KSM ASSOCIATES, INC.	KSM ASSOCIATES, INC.	SOSKIND, YAKOV G.	1	3	4	2012-07-03 | -EXPIRED DUE TO FAILURE TO PAY MAINTENANCE FEE | US | 2012-06-11 | -INFORMATION ON STATUS: PATENT DISCONTINUATION | US | 2012-05-11 | -LAPSE FOR FAILURE TO PAY MAINTENANCE FEES | US | 2011-12-26 | MAINTENANCE FEE REMINDER MAILED | US | 2007-11-19 | MAINTENANCE FEE REMINDER MAILED | US | 2007-11-08 | +FEE PAYMENT | US	2012-07-03	Authorized invention	AU2000036097A1 | US6735362 | WO2000050945A1	3
US6436585	US09/512923	Method of using optical proximity effects to create electrically blown fuses with sub-critical dimension neck downs	A method of making a photolithography mask for use in creating an electrical fuse on a semiconductor structure comprises initially determining a pattern for a desired electrical fuse, with the pattern including a fuse portion of substantially constant width except for a localized narrowed region of the fuse portion at which the electrical fuse is designed to blow. The method then includes providi…	Thus, having described the invention, what is claimed is: 1. A method of making a photolithography mask for use in creating an electrical fuse on a semiconductor structure comprising: determining a pattern for a desired electrical fuse, said pattern including a fuse portion of substantially constant width except for a localized narrowed region of the fuse portion at which the electrical fuse is d…	2000-02-25	2002-08-20	H01L23/52 | H01L23/525 | G03F9/00 | H01L21/82	H01L23/52	430/5 | 257/E23.15 | 438/132 | 257/E23.150	430/5	EP1257877A2 | TW495838B | US6436585 | WO2001063648A2 | WO2001063648A3 | WO2001063648A9	6	-	-	-	2020-02-25	INTERNATIONAL BUSINESS MACHINES CORPORATION | QIMONDA AG	INTERNATIONAL BUSINESS MACHINES CORPORATION | INFINEON TECHNOLOGIES NORTH AMERICA CORP.	NARAYAN, CHANDRASEKHAR | BRINTZINGER, AXEL | EINSPRUCH, FRED L. | HAFFNER, HENNING | THOMAS, ALAN C.	5	2	4	2010-10-12 | -EXPIRED DUE TO FAILURE TO PAY MAINTENANCE FEE | US | 2010-09-20 | -INFORMATION ON STATUS: PATENT DISCONTINUATION | US | 2010-08-20 | -LAPSE FOR FAILURE TO PAY MAINTENANCE FEES | US | 2010-03-29 | MAINTENANCE FEE REMINDER MAILED | US | 2010-01-14 | ASSIGNMENT | US | 2005-11-18 | +FEE PAYMENT | US | 2003-03-13 | ASSIGNMENT | US | 2000-02-25 | ASSIGNMENT | US | 2000-02-25 | ASSIGNMENT …	2010-10-12	Authorized invention	EP1257877A2 | TW495838B | US6436585 | WO2001063648A2 | WO2001063648A3 | WO2001063648A9	6
US6404539	US09/513422	Light source for optical data transmission	The light source has as pumping light source a semiconductor laser with a wavelength of 980 nm. This pumps by way of a coupler a monomode optical fibre which is doped with erbium ions. The erbium ions emit a wideband light spectrum. The spectrum has maximum values 1532 nm and 1556 nm. A minimum value lies between them at approximately 1538 nm. The light spontaneously emitted by the erbium ions is…	What is claimed is: 1. A light source for optical data transmission with: a pumping light source for generating pumping light at a first wavelength; an optical fiber which is doped with an active laser medium which can be excited at a first wavelength, whereby it emits emission light with a wavelength spectrum with at least one wavelength range of high power and at least one wavelength range with…	2000-02-25	2002-06-11	H01S3/067 | H01S3/06 | H01S3/10 | H01S3/00	H01S3/067	359/341.1 | 398/200	359/341.1	US6404539	1	US	60/164422	1999-11-09	2020-02-25	TRIANGLE VENTURE CAPITAL GROUP MANAGEMENT GMBH, A CORP. OF GERMANY | STRICKER, CLAUDE	KOTROTSIOS GIORGOS | STRICKER CLAUDE	KOTROTSIOS, GIORGOS | STRICKER, CLAUDE	2	3	4	2014-07-29 | -EXPIRED DUE TO FAILURE TO PAY MAINTENANCE FEE | US | 2014-07-07 | -INFORMATION ON STATUS: PATENT DISCONTINUATION | US | 2014-06-11 | -LAPSE FOR FAILURE TO PAY MAINTENANCE FEES | US | 2014-01-17 | MAINTENANCE FEE REMINDER MAILED | US | 2009-12-04 | +FEE PAYMENT | US | 2005-11-23 | +FEE PAYMENT | US | 2000-07-19 | ASSIGNMENT | US | 2000-07-19 | ASSIGNMENT | US	2014-07-29	Authorized invention	US60164422P0 | US6404539	2
US6222799	US09/513985	High-performance information processing apparatus having multitasking functions	An information processing apparatus having hardware components that include plural turntables, plural head units, plural decoding units, at least one encoding unit, and a system control unit. These components are adapted in such a manner as to afford (1) true multitasking in information reading and writing, (2) direct communication for information to be exchanged directly within the information p…	What is claimed is: 1. An information processing apparatus comprising: (a) a structure; (b) a plurality of turntables disposed within said structure, each of said turntables being rotatable about a respective one of central axes and having means for mounting at least one disc thereon; (c) a head unit having a driving means and a head-means group, said driving means being provided for moving said …	2000-02-26	2001-04-24	G11B7/22 | G11B7/12 | G11B7/085 | G11B7/14 | G11B11/105 | G11B19/02 | G11B20/10 | G11B21/08	G11B7/22	369/30.3 | G9B/19.001 | G9B/20.009 | G9B/7.055 | G9B/7.136	369/30.3	US20020021630A1 | US6222799 | US6785198 | WO1998050911A2 | WO1998050911A3	5	US	61/850844	1997-05-02	2017-05-02	INTELLECTUAL SCIENCE AND TECHNOLOGY INC.	INTELLECTUAL SCIENCE AND TECHNOLOGY INC.	LEE, HOWARD HONG-DOUGH	1	2	2	2013-06-11 | -EXPIRED DUE TO FAILURE TO PAY MAINTENANCE FEE | US | 2013-05-20 | -INFORMATION ON STATUS: PATENT DISCONTINUATION | US | 2013-04-24 | -LAPSE FOR FAILURE TO PAY MAINTENANCE FEES | US | 2012-12-03 | MAINTENANCE FEE REMINDER MAILED | US | 2009-03-15 | +SURCHARGE FOR LATE PAYMENT | US | 2009-03-15 | +FEE PAYMENT | US | 2008-11-03 | MAINTENANCE FEE REMINDER MAILED | US | 2005-04-23 | +SUR…	2013-06-11	Authorized invention	US20020021630A1 | US6222799 | US6785198 | WO1998050911A2 | WO1998050911A3	5
US6554738	US09/936966	Transmission/engine control system for a motor vehicle with automatic transmission	A transmission/engine control (1) for a motor vehicle with an automatic transmission (2) having a warning apparatus (3) for a disturbance of a signal transmission from an electrical position recognition apparatus (4) of a selection lever (5) which acts on the regulating device of the automatic transmission, via an electronic transmission control. The warning apparatus (3) has the purpose of notif…	What is claimed is: 1. A transmission/engine control for a motor vehicle with an automatic transmission, the transmission/motor control having a warning apparatus (3) for indicating a disturbance of a signal transmission from a position recognition apparatus (4) of a selector lever (5), by which a desired one of a plurality of gear positions (P, R, N, D, I, II, III, IV) can be selected by a drive…	2000-02-26	2003-04-29	F16H61/12 | F16H59/08 | B60W10/06 | B60W10/10 | B60W50/02 | F16H59/10 | B60K41/04	F16H61/12	477/107 | 477/906 | X/477906	477/107	DE19909496A1 | DE50000340D1 | EP1157225A1 | EP1157225B1 | US6554738 | WO2000052360A1	6	DE	19909496	1999-03-04	2020-02-26	ZF FRIEDRICHSHAFEN AG	ZF FRIEDRICHSHAFEN AG	BEK, MANFRED	1	3	3	2014-10-02 | +FEE PAYMENT | US | 2010-09-30 | +FEE PAYMENT | US | 2006-10-06 | +FEE PAYMENT | US | 2004-03-02 | CERTIFICATE OF CORRECTION | US | 2003-04-10 | INFORMATION ON STATUS: PATENT GRANT | US | 2002-01-04 | ASSIGNMENT | US | 2001-10-05 | ASSIGNMENT | US	2020-02-26	Authorized invention	DE19909496A1 | DE50000340D1 | EP1157225A1 | EP1157225B1 | US6554738 | WO2000052360A1	6
US6408121	US09/513927	Optical communication module	An optical communication module comprises an optical communication substrate provided with planar divided waveguides which are optically coupled with a light-receiving device for an optical communication, a light-emitting device for the optical communication, and another light-receiving device for monitoring a outputted light-power, wherein the planar divided waveguides have such a configuration …	What is claimed is: 1. An optical communication module used for transmitting and receiving optical signals, comprising: an optical communication substrate with divided waveguides configured as an X-shape in a plan view, each divided waveguide being divided by a blind slit at a crossing of the X-shape; an optical filter, inserted into the blind slit, that reflects a greater part of a transmitted l…	2000-02-28	2002-06-18	G02B6/42 | G02B6/34 | H01L31/0232 | G02B6/28 | H01S5/00 | H01S5/022 | G02B6/10	G02B6/42	385/129 | 385/32 | 385/42 | 385/88 | 385/89	385/129	JP2000249875A | US6408121	2	JP	1999049495	1999-02-26	2020-02-28	NEC CORPORATION	NEC CORPORATION	GOTO, AKIO	1	6	13	2014-08-05 | -EXPIRED DUE TO FAILURE TO PAY MAINTENANCE FEE | US | 2014-07-14 | -INFORMATION ON STATUS: PATENT DISCONTINUATION | US | 2014-06-18 | -LAPSE FOR FAILURE TO PAY MAINTENANCE FEES | US | 2014-01-24 | MAINTENANCE FEE REMINDER MAILED | US | 2009-11-18 | +FEE PAYMENT | US | 2005-11-28 | +FEE PAYMENT | US | 2000-02-28 | ASSIGNMENT | US	2014-08-05	Authorized invention	JP2000249875A | US6408121	2
US6396628	US09/514863	Microscope transmitted-illumination apparatus	In the present invention, a transmission-illumination apparatus for use in a microscope has a transmission-illumination optical system comprising a condenser lens for radiating light emitted from a light source onto a sample, and an observation optical system including an objective lens for observing the sample. At least two shield members for controlling a shape of an aperture created in a pupil…	What is claimed is: 1. A transmission-illumination apparatus for use in a microscope, the apparatus comprising: a transmission-illumination optical system having a light source and a condenser lens for collecting light emitted from the light source and illuminating a sample; and an observation optical system including an objective lens for observing the sample, wherein in said transmission-illumi…	2000-02-28	2002-05-28	G02B21/06 | G02B21/08	G02B21/06	359/385 | 359/738 | X/359738	359/385	CN1145820C | CN1269022A | DE69836030D1 | DE69836030T2 | EP1008884A1 | EP1008884A4 | EP1008884B1 | US20020191281A1 | US6396628 | US6643061 | WO1999012068A1	11	JP | JP | JP	1998240403 | 1997234070 | 1997234784	1998-08-26 | 1997-08-29 | 1997-08-29	2018-08-28	OLYMPUS CORPORATION	OLYMPUS OPTICAL CO., LTD.	OSA, KAZUHIKO | SUKEKAWA, MINORU | KAWASAKI, KENJI	3	7	10	2016-06-27 | ASSIGNMENT | US | 2013-10-30 | +FEE PAYMENT | US | 2009-10-28 | +FEE PAYMENT | US | 2005-11-04 | +FEE PAYMENT | US | 2002-05-10 | INFORMATION ON STATUS: PATENT GRANT | US | 2000-05-17 | ASSIGNMENT | US	2018-08-28	Authorized invention	CN1145820C | CN1269022A | DE69836030D1 | DE69836030T2 | EP1008884A1 | EP1008884A4 | EP1008884B1 | JP1999072712A | JP1999133308A | JP2008026924A | JP4231561B2 | JP4436862B2 | JP4503716B2 | US20020191281A1 | US6396628 | US6643061 | WO1999012068A1	17
US6650844	US09/514140	Interconnecting circuit boards using free space optics	In an electronic device, plural circuit boards are plugged into respective connectors, or sockets, in a common backplane circuit board. The backplane maintains the flat circuit boards in fixed relation to one another. Each circuit board is provided with a respective optical transmitter and/or receiver to allow for the transmission of (typically digital) information via a high speed carrier in a l…	We claim: 1. For use in an electronic device having plural circuit boards, a communications arrangement among the circuit boards comprising: a first circuit board having a first optical transmitter for directing a first light beam through free space; a second circuit board disposed in spaced relation to said first circuit board, said second circuit board having an aperture therein aligned with sa…	2000-02-28	2003-11-18	G02B6/43 | H04B10/00 | H05K1/14 | H05K1/02	G02B6/43	398/164 | 385/14 | 398/128	398/164	US20050259993A1 | US6650844 | US7035549	3	-	-	-	2020-02-28	LUCENT TECHNOLOGIES INC.	LUCENT TECHNOLOGIES INC.	DAVIES, BRYAN RUSSELL | DUNN, JAMES P.	2	4	6	2016-01-05 | -EXPIRED DUE TO FAILURE TO PAY MAINTENANCE FEE | US | 2015-12-14 | -INFORMATION ON STATUS: PATENT DISCONTINUATION | US | 2015-11-18 | -LAPSE FOR FAILURE TO PAY MAINTENANCE FEES | US | 2015-06-26 | MAINTENANCE FEE REMINDER MAILED | US | 2011-05-17 | +FEE PAYMENT | US | 2007-05-11 | +FEE PAYMENT | US | 2000-02-28 | ASSIGNMENT | US | 2000-02-28 | ASSIGNMENT | US	2016-01-05	Authorized invention	US20050259993A1 | US6650844 | US7035549	3
US6434283	US09/514922	In-line fiber-optic polarizer	A fiber-optic acoustical sensor system includes a light source, an elongate optical cable conducting light from the light source to an optical acoustical transducer located at a distance from the light source along this cable, and a polarizer at the acoustical transducer. The sensor system includes a polarizer providing orthogonally-polarized light along the optical cable to the polarizer located…	We claim: 1. An in-line fiber-optic polarizer comprising: a pair of optical fiber core portions aligning along an optical axis, each one of said pair of optical fiber core portions defining a respective one of a confronting pair of end surfaces angulated with respect to said optical axis at substantially the compliment of a Brewster angle; a dielectric layer disposed between said pair of end surf…	2000-02-28	2002-08-13	F01M11/04 | F02B77/04 | F16H57/04 | G02B6/00 | G02B6/38	F01M11/04	385/11 | 385/70 | 385/72 | 385/73 | 385/12	385/11	US20010051013A1 | US6434283	2	-	-	-	2017-03-13	LITTON SYSTEMS, INC.	FREDERICK DONALD ADAM | HALL DAVID BARNETT	FREDERICK, DONALD ADAM | HALL, DAVID BARNETT	2	0	0	2014-02-06 | +FEE PAYMENT | US | 2010-02-08 | +FEE PAYMENT | US | 2006-02-13 | +FEE PAYMENT | US | 2002-07-25 | INFORMATION ON STATUS: PATENT GRANT | US	2017-03-13	Authorized invention	AU1998064540A1 | AU1999047226A1 | AU729451B2 | BRPI9808871A2 | BRPI9808871B1 | CA2284059A1 | CA2284059C | CN1104569C | CN1255188A | DE69832869D1 | DE69832869T2 | EP0966616A1 | EP0966616A4 | EP0966616B1 | JP2002503316A | US20010051013A1 | US5806629 | US6065567 | US6072921 | US6131701 | US6434283 | WO1998040636A1 | WO2000000751A1	23
US6532090	US09/467429	Wavelength selective cross-connect with reduced complexity	A wavelength division multiplex (WDM) cross-connect architecture that can selectively cross-connect, at a wavelength granularity, wavelength channels from any of a plurality of input WDM optical facilities (e.g., fibers) to any of a plurality of output WDM optical facilities. The architecture is based on multi-wavelength modules, which are capable of routing simultaneously N wavelengths. The numb…	What is claimed is: 1. An optical cross-connect apparatus having k input ports and k output ports, k>1, each input port for receiving an M channel wavelength division multiplexed (WDM) signal, M>1, the cross-connect apparatus comprising k wavelength interchange (WI) modules, each WI module connected to couple a WDM signal received at one of the k input ports to a k.times.k wavelength selective op…	2000-02-28	2003-03-11	H04Q11/00 | H04J14/02	H04Q11/00	398/82 | 385/17	398/82	US6532090	1	-	-	-	2020-02-28	LUCENT TECHNOLOGIES, INC.	LUCENT TECHNOLOGIES INC.	DOERR, CHRISTOPHER RICHARD | MIKKELSEN, BENNY PETER | WILFONG, GORDON THOMAS | ZIRNGIBL, MARTIN	4	6	14	2019-05-21 | ASSIGNMENT | US | 2019-05-20 | ASSIGNMENT | US | 2017-09-25 | ASSIGNMENT | US | 2017-09-21 | ASSIGNMENT | US | 2017-09-21 | ASSIGNMENT | US | 2014-09-04 | +FEE PAYMENT | US | 2010-09-03 | +FEE PAYMENT | US | 2006-08-18 | +FEE PAYMENT | US | 2003-02-20 | INFORMATION ON STATUS: PATENT GRANT | US | 2000-02-28 | ASSIGNMENT | US | 1999-12-20 | ASSIGNMENT | US	2020-02-28	Authorized invention	US6532090	1
US6801495	US09/514932	High capacity robust modem for multiple classes of services	A low-cost data communication system and method using modems to provide high speed multi-class services to subscribers is disclosed. In the present invention, an n-bit orthogonal modulating code is uniquely partitioned into several subsets whereas each subset is assigned to a particular class of services. When data streams from different classes of services go through an encoding modem equipped w…	What is claimed is: 1. A method for providing one or more classes of communication services for one or more users through a shared wired communication channel, the users being connected to the communication channel via a multiple access node, the method comprising the steps of: orthogonally encoding an incoming information stream sent by each user by an encoding modem using a multi-class encoding…	2000-02-28	2004-10-05	H04J13/02 | H04J11/00 | H04J13/00 | H04J13/18	H04J13/02	370/208 | 375/222 | X/375222	370/208	AU2001222807A1 | US6801495 | WO2001065750A1	3	-	-	-	2020-02-28	RPX CLEARINGHOUSE LLC	NORTEL NETWORKS LIMITED	FARUQUE, SALEH | HOMAYOUN, FEREIDOUN	2	0	0	2018-01-02 | ASSIGNMENT | US | 2018-01-02 | ASSIGNMENT | US | 2016-11-22 | -EXPIRED DUE TO FAILURE TO PAY MAINTENANCE FEE | US | 2016-10-31 | -INFORMATION ON STATUS: PATENT DISCONTINUATION | US | 2016-10-05 | -LAPSE FOR FAILURE TO PAY MAINTENANCE FEES | US | 2016-05-13 | MAINTENANCE FEE REMINDER MAILED | US | 2016-03-09 | ASSIGNMENT | US | 2015-02-09 | ASSIGNMENT | US | 2014-02-05 | ASSIGNMENT | …	2016-11-22	Authorized invention	AU2001222807A1 | US6801495 | WO2001065750A1	3
US6750463	US09/515266	Optical isolation apparatus and method	Optical isolation device (10) optically couples and electrically isolates various components on a local source circuit (36) from components on a remote isolated circuit (30). Light source (12) is coupled to opto-electrical detector (16) and opto-electrical sensor (20) is coupled to optical signal generator (18) by optical channel (14). The opto-electrical detector (16) is electrically coupled to …	What is claimed is: 1. An optical isolation device comprising: an optical channel having a first end and a second end; a light source adjacent the first end for transmitting light through the optical channel; a detector adjacent the second end for producing electrical power when impinged upon by the transmitted light; a signal generator adjacent the second end powered by the electrical power from…	2000-02-29	2004-06-15	H04B10/00 | G02B6/42 | H01L31/12 | G02B27/00	H04B10/00	250/551 | 250/227.14 | X/25022714	250/551	AU2001236866A1 | BR0108762A | BRPI0108762A2 | CA2400846A1 | EP1260038A2 | JP2003534645A | US20040200984A1 | US6750463 | WO2001065731A2 | WO2001065731A3	10	-	-	-	2020-02-29	HILL-ROM SERVICES, INC.	HILL-ROM SERVICES, INC.	RILEY, CARL WILLIAM	1	0	3	2019-09-04 | ASSIGNMENT | US | 2019-09-04 | ASSIGNMENT | US | 2019-09-03 | ASSIGNMENT | US | 2019-09-03 | ASSIGNMENT | US | 2019-09-03 | ASSIGNMENT | US | 2019-09-03 | ASSIGNMENT | US | 2019-09-03 | ASSIGNMENT | US | 2019-09-03 | ASSIGNMENT | US | 2019-09-03 | ASSIGNMENT | US | 2019-09-03 | ASSIGNMENT | US | 2019-09-03 | ASSIGNMENT | US | 2019-09-03 | ASSIGNMENT | US | 2019-09-03 | ASSIGNMENT | U…	2020-02-29	Authorized invention	AU2001236866A1 | BRPI0108762A2 | CA2400846A1 | EP1260038A2 | JP2003534645A | US20040200984A1 | US6750463 | WO2001065731A2 | WO2001065731A3	9
US6441360	US09/515412	MEMS optical isolators	An opto-isolator incorporating a MEMS device includes an optical signal source and an optical signal detector defining therebeween an optical path for communication of optical signals. A MEMS device having an actuator for controlling a moveable element is disposed between the source and detector for manipulating the optical signals. In one embodiment, the moveable element is a shutter which is op…	What is claimed is: 1. An opto-oscillor operable selectively controlling the transfer of an optical signal, comprising: an optical signal source for producing the optical signal; an optical signal detector for selectively receiving the optical signal from the source, said detector being spaced apart from and in selective optical communication with said optical source for defining an optical path …	2000-02-29	2002-08-27	G02B26/08 | G02B26/02 | G02B6/35 | B81B3/00 | H01J3/14 | H01J5/16 | H01J40/14	G02B26/08	250/216 | 250/234 | 250/237R | X/250234 | 250/237	250/216	CA2324836A1 | CA2324836C | DE60045467D1 | EP1099971A2 | EP1099971A3 | EP1099971B1 | JP2001194597A | US6441360	8	US	60/164457	1999-11-10	2020-02-29	LUCENT TECHNOLOGIES, INC	LUCENT TECHNOLOGIES, INC. | AGERE SYSTEMS GUARDIAN CORP.	BISHOP, DAVID JOHN | GILES, RANDY CLINTON	2	1	1	2018-11-05 | ASSIGNMENT | US | 2018-10-04 | ASSIGNMENT | US | 2017-02-03 | ASSIGNMENT | US | 2017-02-03 | ASSIGNMENT | US | 2016-02-11 | ASSIGNMENT | US | 2016-02-11 | ASSIGNMENT | US | 2016-02-02 | ASSIGNMENT | US | 2016-02-02 | ASSIGNMENT | US | 2015-04-03 | ASSIGNMENT | US | 2014-10-09 | ASSIGNMENT | US | 2014-05-08 | ASSIGNMENT | US | 2014-01-29 | +FEE PAYMENT | US | 2013-03-07 | ASSIGNMENT |…	2020-02-29	Authorized invention	CA2324836A1 | CA2324836C | DE60045467D1 | EP1099971A2 | EP1099971A3 | EP1099971B1 | JP2001194597A | US60164457P0 | US6441360	9
US6189120	US09/515975	Testing system for evaluating integrated circuits, a burn-in testing system, and a method for testing an integrated circuit	A burn-in testing system for evaluating a circuit under test, the system including a burn-in board having a plurality of receptacles, at least one of which being sized to receive the circuit under test, test interface circuitry supported by the board and coupled to the receptacles, the test interface circuitry including a transmitter and receiver; power conductors supported by the board, coupled …	What is claimed is: 1. A burn-in testing system for evaluating a circuit under test, the system comprising: a burn-in board having a plurality of receptacles, at least one of which is configured to receive the circuit under test and to supply power thereto; test interface circuitry supported by the burn-in board and coupled to the receptacles, the test interface circuitry including a transmitter …	2000-02-29	2001-02-13	G01R31/28	G01R31/28	714/724 | 324/750.05 | 324/750.15 | 324/756.07 | 324/759.02 | 324/762.02 | 714/734 | X/714734 | X/324765 | 324/750.5 | 324/756.7 | 324/759.2 | 324/762.2	714/724	US20010039065A1 | US20020073370A1 | US20030057984A1 | US6119255 | US6189120 | US6349396 | US6484279 | US6640323	8	-	-	-	2018-01-21	OVONYX MEMORY TECHNOLOGY, LLC	MICRON TECHNOLOGY, INC.	AKRAM, SALMAN	1	11	20	2016-09-01 | ASSIGNMENT | US | 2012-07-18 | +FEE PAYMENT | US | 2008-08-06 | +FEE PAYMENT | US | 2004-07-07 | +FEE PAYMENT | US | 2001-11-06 | CERTIFICATE OF CORRECTION | US | 2001-01-25 | INFORMATION ON STATUS: PATENT GRANT | US	2018-01-21	Authorized invention	US20010039065A1 | US20020073370A1 | US20030057984A1 | US6119255 | US6189120 | US6349396 | US6484279 | US6640323	8
US6571497	US09/515148	Day/night composite imaging member	An imaging element including in order an upper image, at least one transmission and reflection device providing optical transmission of between 35% and 55%, and a lower image, wherein at least the upper and lower images are on separate supports.	What is claimed is: 1. An imaging element comprising in order an upper image, at least one transmission and reflection device providing optical transmission of said element of between 35% to 55% and a lower image, wherein at least the upper and lower images are on separate supports; wherein said upper image, said lower image, and said at least one transmission and reflective device are all held t…	2000-02-29	2003-06-03	B41M3/00 | B41M7/00 | G03C11/00 | G03C11/14 | B41J2/01 | B32B7/02 | B41M5/00 | B41M5/50 | B41M5/52 | G03C1/785 | G03G7/00 | G09F13/12 | G09F19/00	B41M3/00	40/615 | 399/15 | 399/22 | 430/15 | 430/9	40/615	EP1130464A2 | EP1130464A3 | JP2001312231A | US6571497	4	-	-	-	2020-02-29	EASTMAN KODAK COMPANY	EASTMAN KODAK COMPANY	AYLWARD, PETER T. | BOURDELAIS, ROBERT P. | CAMP, ALPHONSE D.	3	5	11	2011-07-26 | -EXPIRED DUE TO FAILURE TO PAY MAINTENANCE FEE | US | 2011-07-04 | -INFORMATION ON STATUS: PATENT DISCONTINUATION | US | 2011-06-03 | -LAPSE FOR FAILURE TO PAY MAINTENANCE FEES | US | 2011-01-10 | MAINTENANCE FEE REMINDER MAILED | US | 2006-11-16 | +FEE PAYMENT | US | 2000-02-29 | ASSIGNMENT | US	2011-07-26	Authorized invention	EP1130464A2 | EP1130464A3 | JP2001312231A | US6571497	4
US6792185	US09/516268	Method and apparatus for automatic tracking of an optical signal in a wireless optical communication system	A method and apparatus are disclosed for aligning and maintaining the alignment of the transmitting unit and the receiving unit in an optical wireless communication system. The receiving unit includes an optical bundle positioned at the focal point of an objective optic element. The optical bundle is comprised of an array of optical fibers, arranged surrounding the receiving fiber. The receiving …	We claim: 1. An optical receiving unit for a wireless communications link, said optical receiving unit comprising: a receiving unit including at least one objective optic element; and an optical bundle operable to receive an optical communication signal, wherein said optical bundle is comprised of an array of optical fibers arranged surrounding a receiving fiber, wherein an intensity of said opti…	2000-02-29	2004-09-14	H04B10/10 | G02B26/08 | G02B6/04 | H04B10/118 | H04B10/22 | G02B6/26	H04B10/10	385/115 | 356/400 | 385/52 | X/356400	385/115	DE60134289D1 | EP1130808A2 | EP1130808A3 | EP1130808B1 | JP2001298422A | JP3697166B2 | US6792185	7	-	-	-	2020-02-29	ALCATEL-LUCENT USA INC.	LUCENT TECHNOLOGIES INC.	AHRENS, ROBERT GEORGE | PRESBY, HERMAN MELVIN | TOURGEE, GERALD E. | TYSON, JOHN ANTHONY	4	4	8	2018-06-07 | ASSIGNMENT | US | 2016-03-08 | +FEE PAYMENT | US | 2014-10-09 | ASSIGNMENT | US | 2013-03-07 | ASSIGNMENT | US | 2012-03-08 | +FEE PAYMENT | US | 2008-03-10 | +FEE PAYMENT | US | 2006-02-07 | CERTIFICATE OF CORRECTION | US | 2004-08-26 | INFORMATION ON STATUS: PATENT GRANT | US | 2000-05-12 | ASSIGNMENT | US	2020-02-29	Authorized invention	DE60134289D1 | EP1130808A2 | EP1130808A3 | EP1130808B1 | JP2001298422A | JP3697166B2 | US6792185	7
US6377726	US09/515959	Transverse mode transformer	The invention relates to apparatus and methods for transforming a spatial mode of an optical signal. The apparatus includes an optical phase element for imparting a predetermined spatially selective phase delay to the optical signal, and a mask in optical communication with the optical phase element. The mask, in one embodiment, includes an optically attenuating region disposed in a predetermined…	What is claimed is: 1. An apparatus for transforming an optical signal propagating in a first unique spatial mode into a second unique spatial mode comprising: an optical phase element arranged to impart a predetermined spatially selective phase delay to at least one region of the optical signal, providing a modified optical signal; and a mask in optical communication with said optical phase elem…	2000-02-29	2002-04-23	G02B6/14 | G02B6/26 | G02B6/34	G02B6/14	385/28 | 385/140 | 385/29 | X/385140	385/28	US6377726	1	-	-	-	2020-02-29	LASERCOMM, INC.	LASERCOMM INC.	DANZIGER, YOCHAY | BRAUDE, OFER | HERMAN, ERAN	3	10	14	2006-06-20 | -EXPIRED DUE TO FAILURE TO PAY MAINTENANCE FEE | US | 2006-05-24 | -INFORMATION ON STATUS: PATENT DISCONTINUATION | US | 2006-04-24 | -LAPSE FOR FAILURE TO PAY MAINTENANCE FEES | US | 2005-11-09 | MAINTENANCE FEE REMINDER MAILED | US | 2000-04-10 | ASSIGNMENT | US	2006-06-20	Authorized invention	US6377726	1
US6356386	US09/515906	Method and apparatus for stabilizing transient control in amplified optical networks	An apparatus and method are described for controlling response to power transients in an optically amplified wavelength division multiplexed (WDM) network when WDM optical channels are added and dropped, during network reconfigurations, during failure events, and so on. In one embodiment, a variable bandwidth filter circuit operates at a first prescribed bandwidth during a first time period τ0 to…	What is claimed is: 1. An apparatus for controlling response to power transients in an optically amplified wavelength division multiplexed (WDM) ring network, the apparatus comprising: a variable bandwidth filter circuit operable in a first mode to pass a power transient occurring in a WDM signal, wherein the power transient is indicative of a change in signal power corresponding to a transient e…	2000-02-29	2002-03-12	H04J14/02 | H04B10/17 | H01S3/10 | H01S3/06 | H04B10/02 | H04B10/18 | H04B10/29 | H04J14/00 | H01S3/00	H04J14/02	359/337 | 359/341.4 | 398/79 | X/3593414 | X/359124	359/337	CA2331954A1 | CA2331954C | CN1311577A | DE60001444D1 | DE60001444T2 | EP1130822A1 | EP1130822B1 | JP2001274755A | JP4414603B2 | US6356386	10	-	-	-	2020-02-29	LUCENT TECHNOLOGIES INC.	LUCENT TECHNOLOGIES INC.	DENKIN, NATHAN MYRON | FEULNER, MATTHIAS RICHARD | MA, JIONG | WERNER, DIETER | ZHU, MINGJUAN	5	18	24	2019-05-21 | ASSIGNMENT | US | 2019-05-20 | ASSIGNMENT | US | 2017-09-25 | ASSIGNMENT | US | 2017-09-21 | ASSIGNMENT | US | 2017-09-21 | ASSIGNMENT | US | 2014-10-09 | ASSIGNMENT | US | 2013-03-15 | +FEE PAYMENT | US | 2013-03-07 | ASSIGNMENT | US | 2009-09-10 | +FEE PAYMENT | US | 2005-08-17 | +FEE PAYMENT | US | 2002-02-21 | INFORMATION ON STATUS: PATENT GRANT | US | 2000-02-29 | ASSIGNMENT | US	2020-02-29	Authorized invention	CA2331954A1 | CA2331954C | CN1311577A | DE60001444D1 | DE60001444T2 | EP1130822A1 | EP1130822B1 | JP2001274755A | JP4414603B2 | US6356386	10
US6778550	US09/515947	Method and apparatus for TDM/TDMA communications	In a power splitting passive optical network, TDM/TDMA communication is employed for downstream/upstream transmission over a fiber. A framed structure is used for the downstream transmission from an optical line card (OLC) at the network end to a plurality of optical network units (ONUs), which are each connected to end user equipment. A framed structure is also employed for upstream burst transm…	The invention claimed is: 1. In a TDM/TDMA communications system in which a signal is transmitted downstream on a first channel over a communications medium from a network end to a plurality of network units connected to end user terminals, and the plurality of network units transmit bursts in sequential fixed-length frames upstream over the communications medium to the network end, a method comp…	2000-02-29	2004-08-17	H04J3/16 | H04L5/14 | H04Q11/00 | H04Q11/04 | H04L12/56 | H04J14/08 | H04B10/24 | H04J3/00 | H04L12/44	H04J3/16	370/443 | 370/449 | 370/458 | X/370449 | X/370458	370/443	AU2001023142A1 | CA2332387A1 | CN1311569A | DE60001046D1 | DE60001046T2 | EP1130841A1 | EP1130841B1 | JP2001292154A | JP2001292154A5 | US6778550	10	-	-	-	2020-02-29	LUCENT TECHNOLOGIES INC.	LUCENT TECHNOLOGIES INC.	BLAHUT, DONALD EDGAR	1	17	24	2016-02-08 | +FEE PAYMENT | US | 2014-10-09 | ASSIGNMENT | US | 2013-03-07 | ASSIGNMENT | US | 2012-02-09 | +FEE PAYMENT | US | 2008-02-07 | +FEE PAYMENT | US | 2004-07-29 | INFORMATION ON STATUS: PATENT GRANT | US | 2000-05-30 | ASSIGNMENT | US	2020-02-29	Authorized invention	AU2001023142A1 | CA2332387A1 | CN1311569A | DE60001046D1 | DE60001046T2 | EP1130841A1 | EP1130841B1 | IN173MAS2001A | JP2001292154A | JP2001292154A5 | US6778550	11
US6714566	US09/914728	Tunable laser source with an integrated wavelength monitor and method of operating same	A wavelength monitor is provided based on the transmission response of an optical filter. The monitor provides feedback to the laser enabling it to lock to any given wavelength within its tuning range. The invention is also a process for integrating the wavelength monitor directly on chip with a variety of tunable semiconductor lasers. The invention also comprises a method for controlling the wav…	We claim: 1. An apparatus comprising: an integrated tunable laser fabricated on a single integrated semiconductor chip; a wavelength-dependent optical means fabricated on the integrated semiconductor chip for producing two optical signals from light sampled from said laser, which two optical signals are wavelength dependent and distinguished from each other by a different dependence on wavelength…	2000-02-29	2004-03-30	H01S3/10 | H01S5/026 | H01S5/0625 | H01S5/0687	H01S3/10	372/20 | 372/9	372/20	US6714566	1	-	-	-	2020-02-29	REGENTS OF THE UNIVERSITY OF CALIFORNIA, THE	THE REGENTS OF THE UNIVERSITY OF CALIFORNIA	COLDREN, LARRY A. | MASON, THOMAS GORDON BECK | FISH, GREGORY	3	24	34	2016-05-17 | -EXPIRED DUE TO FAILURE TO PAY MAINTENANCE FEE | US | 2016-04-25 | -INFORMATION ON STATUS: PATENT DISCONTINUATION | US | 2016-03-30 | -LAPSE FOR FAILURE TO PAY MAINTENANCE FEES | US | 2015-11-06 | MAINTENANCE FEE REMINDER MAILED | US | 2011-09-30 | +FEE PAYMENT | US | 2011-01-03 | ASSIGNMENT | US | 2007-10-08 | MAINTENANCE FEE REMINDER MAILED | US | 2007-09-28 | +FEE PAYMENT | US | 2…	2016-05-17	Authorized invention	AT272905T | CA2362311A1 | DE60012704D1 | DE60012704T2 | EP1159774A2 | EP1159774B1 | US6714566 | WO2000052789A2 | WO2000052789A3	9
US6363186	US09/515027	X-cube integrated solid optics component	An X-cube integrated solid-optics component which can perform beam-splitting and filtering functions among four input beams. The X-cube component can also be used for various wavelength-division multiplexing communication and interconnection applications, such as star-coupling, wavelength routing, and add/drop multiplexing. The X-cube component comprises an assembly of four right-angle roof-top p…	What is claimed is: 1. An integrated solid optical module for optical beam splitting and/or optical filtering, comprising an assembly of four right-angle roof-top prisms positioned with the apex of each roof-top prism at the center of the assembly, such that the assembly defines two mutually orthogonal and intersecting internal planes which intersect at the center of assembly, to form four sectio…	2000-02-29	2002-03-26	G02B6/38 | G02B6/34 | G02B6/28 | G02B5/04	G02B6/38	385/36 | 385/18 | 385/25 | 398/86 | X/359129	385/36	JP2001242310A | US6363186	2	-	-	-	2020-02-29	NEC CORPORATION	NEC RESEARCH INSTITUTE, INC.	POPELEK, JAN | LI, YAO	2	4	4	2014-05-13 | -EXPIRED DUE TO FAILURE TO PAY MAINTENANCE FEE | US | 2014-04-21 | -INFORMATION ON STATUS: PATENT DISCONTINUATION | US | 2014-03-26 | -LAPSE FOR FAILURE TO PAY MAINTENANCE FEES | US | 2013-11-01 | MAINTENANCE FEE REMINDER MAILED | US | 2009-08-26 | +FEE PAYMENT | US | 2005-09-02 | +FEE PAYMENT | US | 2003-04-07 | ASSIGNMENT | US | 2002-12-31 | ASSIGNMENT | US | 2000-02-29 | ASSIGNMEN…	2014-05-13	Authorized invention	JP2001242310A | US6363186	2
US6163390	US09/516562	Method for producing a hologram and a display device using the same	A method for producing a hologram recording an interference fringe formed by an object light and a reference light on a photosensitive dry plate, and the object light either having diffusing and scattering characteristics or being passed through an optical diffusion body, mainly includes the following steps: In a first step, a ratio eta R0/ eta 00 of a first diffraction efficiency eta 00 and a se…	What is claimed is: 1. A method for producing a hologram by recording interference fringes formed by an object light and a reference light on a photosensitive dry plate, comprising: providing a first object light and a second object light each of which is formed by said object light; wherein said first object light passes through a transmission type optical diffusion body, and directly reaches sa…	2000-02-29	2000-12-19	G02B5/32 | G03H1/04 | G03H1/22 | G03H1/00 | H04N7/14 | G03H1/28 | G03H1/02	G02B5/32	359/28 | 348/E7.08 | 359/1	359/28	EP0772103A2 | EP0772103A3 | US20010001579A1 | US20020097457A1 | US6163390 | US6198554 | US6392767 | US6542265	8	JP | JP | JP | JP	1995282209 | 1995347953 | 1995287419 | 1996028616	1995-10-30 | 1995-12-14 | 1995-11-06 | 1996-01-22	2016-10-29	DENSO CORPORATION | NIPPON SOKEN, INC.	DENSO CORPORATION | NIPPON SOKEN, INC.	KANDA, TOMOYUKI | KOIE, KAZUTOSHI | NISHII, KATSUYOSHI | SHIOZAWA, MASAHIRO | KAMIYA, KATSUMI | ISHIZUKA, ATSUO | TAKADA, KENICHIRO	7	4	9	2009-02-10 | -EXPIRED DUE TO FAILURE TO PAY MAINTENANCE FEE | US | 2009-01-19 | -INFORMATION ON STATUS: PATENT DISCONTINUATION | US | 2008-12-19 | -LAPSE FOR FAILURE TO PAY MAINTENANCE FEES | US | 2008-06-30 | MAINTENANCE FEE REMINDER MAILED | US | 2004-05-12 | +FEE PAYMENT | US | 2000-02-29 | ASSIGNMENT | US | 2000-02-29 | ASSIGNMENT | US	2009-02-10	Authorized invention	EP0772103A2 | EP0772103A3 | JP1997127612A | JP1997127853A | JP1997168141A | JP1997197554A | JP2004272278A | JP3291178B2 | JP3552383B2 | JP3580920B2 | US20010001579A1 | US20020097457A1 | US6163390 | US6198554 | US6392767 | US6542265	16
US6340239	US09/516795	Indicator light with uniform illuminating surface for a motor vehicle	An indicator light comprises a source, an optical plate adapted to straighten out the incident light towards an average direction generally parallel to an optical axis, and a flux-distributing and recuperating cup interposed between the source and the plate in order to distribute the light over the inner surface of the plate. According to the invention, the optical plate has a height and a width …	What is claimed is: 1. An indicator light for a motor vehicle comprising a light source, an optical plate having optical configurations adapted to straighten out the lighting originating from a region of the source so that it is propagated with an average direction generally parallel to a horizontal optical axis, and a flux-distributing and recuperating cup interposed between the source and the o…	2000-03-01	2002-01-22	F21V9/08 | F21V5/00 | F21V9/00 | F21S8/10 | F21V17/00 | F21W101/10 | F21W101/14 | F21Y101/00 | B06Q1/04	F21V9/08	362/521 | 362/268 | 362/331 | 362/336 | 362/340 | 362/522 | X/362522 | X/362268 | X/362331 | X/362336 | X/362340	362/521	DE10010227A1 | FR2790540A1 | FR2790540B1 | IT1315852B1 | ITRM2000000109A1 | ITRM2000000109D0 | JP2000276910A | US6340239	8	FR	1999002666	1999-03-02	2020-03-01	VALEO VISION	VALEO VISION	GODBILLON, VINCENT | GASQUET, JEAN CLAUDE	2	4	8	2014-03-11 | -EXPIRED DUE TO FAILURE TO PAY MAINTENANCE FEE | US | 2014-02-17 | -INFORMATION ON STATUS: PATENT DISCONTINUATION | US | 2014-01-22 | -LAPSE FOR FAILURE TO PAY MAINTENANCE FEES | US | 2013-08-30 | MAINTENANCE FEE REMINDER MAILED | US | 2009-06-16 | +FEE PAYMENT | US | 2005-06-19 | +FEE PAYMENT | US | 2000-03-01 | ASSIGNMENT | US	2014-03-11	Authorized invention	DE10010227A1 | FR2790540A1 | FR2790540B1 | IT1315852B1 | ITRM2000000109A1 | ITRM2000000109D0 | JP2000276910A | US6340239	8
US6700896	US09/516938	High-capacity WDM data network	A high-speed wavelength-division multiplexed (WDM) network that provides compliant, "invisible" paths of adaptive capacity from an external information source to an external information sink is described. The WDM network includes a plurality of high-speed electronic edge switch modules that are connected by WDM optical links to parallel-plane switch core modules. Smearing distributors ensure that…	What is claimed is: 1. A smearing distributor for a wavelength-division multiplexed (WDM) data network, comprising: a) a demultiplexer for demultiplexing signals received from a WDM link in the data network; b) a plurality of smearing units each having an input port and an output port, the smearing units receiving the demultiplexed signals at the input port; a plurality of data segment queues ass…	2000-03-01	2004-03-02	H04J14/02 | H04Q11/00	H04J14/02	370/427 | 370/542	370/427	US6700896	1	-	-	-	2020-03-01	MICROSOFT TECHNOLOGY LICENSING, LLC	NORTEL NETWORKS LIMITED	BESHAI, MAGED E.	1	3	4	2015-08-19 | +FEE PAYMENT | US | 2014-12-09 | ASSIGNMENT | US | 2013-03-12 | ASSIGNMENT | US | 2011-10-28 | ASSIGNMENT | US | 2011-08-24 | +FEE PAYMENT | US | 2008-03-27 | ASSIGNMENT | US | 2007-08-20 | +FEE PAYMENT | US | 2004-02-12 | INFORMATION ON STATUS: PATENT GRANT | US | 2000-08-30 | ASSIGNMENT | US | 2000-08-30 | ASSIGNMENT | US | 2000-03-01 | ASSIGNMENT | US	2020-03-01	Authorized invention	US6700896	1
US7103286	US09/914899	Method and system for optimizing the pulse form of an amplitude modulated optical signal	The influences on transmission quality caused by chirp and self-phase modulation are at least largely corrected by way of an optimally set operating point of the modulator (2). Suitable criteria are obtained in control loops in order to maintain the optimal setting.	1. A method for optimizing an amplitude-modulated optical signal, comprising the steps of: generating said amplitude-modulated optical signal in a modulator by modulating an optical signal with a digital signal; feeding said amplitude-modulated optical signal to a frequency discriminator which outputs a spectral distribution signal; feeding said spectral distribution signal to a control device wh…	2000-03-01	2006-09-05	H04B10/04 | H04B10/155 | H04B10/18 | H04B10/255 | H04B10/50 | H04B10/508	H04B10/04	398/198 | 359/238 | 359/245 | 359/249 | 359/276 | 372/32 | 372/45.01 | 372/50.1 | 398/182 | 398/186 | 398/195 | 398/196 | 398/197 | X/398182 | X/398186 | X/398195 | X/398196 | X/398197 | X/359245 | X/359249 | X/359238 | X/359276 | 372/45.1	398/198	AU2000043903A1 | AU779021B2 | DE50008961D1 | EP1157488A1 | EP1157488B1 | US7103286 | WO2000052855A1	7	DE	19908813	1999-03-01	2020-03-01	XIEON NETWORKS S.A.R.L.	SIEMENS AKTIENGESELLSCHAFT	WUNSCHE, ULLRICH | PROBSTER, WALTER	2	0	0	2018-10-30 | -EXPIRED DUE TO FAILURE TO PAY MAINTENANCE FEE | US | 2018-10-26 | ASSIGNMENT | US | 2018-10-08 | -INFORMATION ON STATUS: PATENT DISCONTINUATION | US | 2018-04-16 | FEE PAYMENT PROCEDURE | US | 2014-12-16 | ASSIGNMENT | US | 2014-02-28 | +FEE PAYMENT | US | 2013-11-25 | ASSIGNMENT | US | 2010-03-01 | +FEE PAYMENT | US | 2008-05-07 | ASSIGNMENT | US | 2001-09-04 | ASSIGNMENT | US	2018-10-30	Authorized invention	AU2000043903A1 | AU779021B2 | DE50008961D1 | EP1157488A1 | EP1157488B1 | US7103286 | WO2000052855A1	7
US6968134	US09/937878	Method and arrangement for measuring the signal quality in an optical transmission system	A received binary signal (BS) is sampled with different thresholds, the sampling results are integrated and stored. The measured probability distributions or probability density distributions can be used to draw conclusions concerning the signal quality (for example, the bit error rate) and to optimize the system.	1. A method of measuring a distribution function for determining a signal quality in optical transmission systems, comprising the steps of: sampling an optical binary signal in a working channel with a first threshold value, producing first sampling values; additionally sampling said optical binary signal in a measuring channel with a second threshold value during a plurality of measuring interva…	2000-03-01	2005-11-22	H04L1/20 | G01M11/02 | H04B10/00 | H04B7/212	H04L1/20	398/183 | 398/185 | 398/186 | 398/25 | X/398185 | X/398186	398/183	DE19914793A1 | DE50012827D1 | EP1166487A1 | EP1166487B1 | JP2002541465A | US6968134 | WO2000060800A1	7	DE	19914793	1999-03-31	2020-03-01	XIEON NETWORKS S.A.R.L.	SIEMENS AKTIENGESELLSCHAFT	WIESMANN, RAINER | GLINGENER, CHRISTOPH | BLECK, OLIVER | HEPPNER, BJORN | MULLNER, ERNST | NEUDECKER, ALBRECHT	6	0	3	2018-10-26 | ASSIGNMENT | US | 2017-05-15 | +FEE PAYMENT | US | 2014-12-16 | ASSIGNMENT | US | 2013-11-25 | ASSIGNMENT | US | 2013-03-14 | +FEE PAYMENT | US | 2009-05-21 | +FEE PAYMENT | US | 2008-05-07 | ASSIGNMENT | US | 2005-11-02 | INFORMATION ON STATUS: PATENT GRANT | US | 2001-10-01 | ASSIGNMENT | US	2020-03-01	Authorized invention	DE19914793A1 | DE50012827D1 | EP1166487A1 | EP1166487B1 | JP2002541465A | US6968134 | WO2000060800A1	7
US6556256	US09/516629	Projector and prism used therein	A projector of the type which uses an optical modulator that modulates light by controlling the emitting direction of light applied to a light illumination surface in accordance with image information is provided with a reduction in size. In the projector a prism has a selective reflection/transmission surface which reflects illumination light emitted from an illumination optical system and impin…	What is claimed is: 1. A projector that projects images and displays the images, comprising: an illumination optical system that emits illumination light; an optical modulator having a light illumination surface that controls an emitting direction of light applied to the light illumination surface in accordance with image information, to modulate the light applied to the illumination surface; a p…	2000-03-01	2003-04-29	G02B5/04 | H04N9/31 | H04N5/74 | G02B27/18 | G03B21/00	G02B5/04	348/781 | 348/E9.027 | 352/109 | 353/81 | 359/833	348/781	CN1172209C | CN1269518A | DE60010548D1 | DE60010548T2 | EP1033614A2 | EP1033614A3 | EP1033614B1 | JP2000249979A | JP3714003B2 | KR100522236B1 | KR1020000062241A | TW445379B | US6556256	13	JP	1999054408	1999-03-02	2020-03-01	SEIKO EPSON CORPORATION	SEIKO EPSON CORPORATION	KATO, HISAMARO | NISHIDA, KAZUHIRO | USHIYAMA, TOMIYOSHI | TAKIZAWA, TAKESHI	4	5	7	2014-10-02 | +FEE PAYMENT | US | 2010-09-30 | +FEE PAYMENT | US | 2006-10-06 | +FEE PAYMENT | US | 2003-09-16 | CERTIFICATE OF CORRECTION | US | 2003-04-10 | INFORMATION ON STATUS: PATENT GRANT | US | 2000-06-07 | ASSIGNMENT | US	2020-03-01	Authorized invention	CN1172209C | CN1269518A | DE60010548D1 | DE60010548T2 | EP1033614A2 | EP1033614A3 | EP1033614B1 | JP2000249979A | JP3714003B2 | KR100522236B1 | KR1020000062241A | TW445379B | US6556256	13
US6411764	US09/516483	Double core spot size converter using selective area growth and fabricating method thereof	A double core spot size converter which is an optical transmit-receive device which is used as an important part in the field related to optical communications and a method for fabricating the double core spot size converter are provided. The double core spot size converter has a double core structure including a lower passive waveguide and an upper passive waveguide and active waveguide, between…	What is claimed is: 1. A double core spot size converter comprising: a lower clad layer; a lower passive waveguide which is formed on the lower clad layer to a predetermined width and thickness and determines a pattern of an emitted beam; a spacer which is formed on the lower passive waveguide to a predetermined thickness; an active waveguide which is formed on the spacer to a predetermined thick…	2000-03-01	2002-06-25	G02B6/122 | H01S5/00 | H01S5/10 | G02B6/02 | G02B6/12 | G02F1/025 | H01L31/0232 | H01S5/026 | G02B6/10	G02B6/122	385/131 | 372/50.1	385/131	JP2001174658A | KR100406865B1 | KR1020010045328A | US6411764	4	KR	1019990048588	1999-11-04	2020-03-01	SAMSUNG ELECTRONICS CO., LTD.	SAMSUNG ELECTRONICS CO., LTD.	LEE, JEONG-SEOK	1	18	22	2014-08-12 | -EXPIRED DUE TO FAILURE TO PAY MAINTENANCE FEE | US | 2014-07-21 | -INFORMATION ON STATUS: PATENT DISCONTINUATION | US | 2014-06-25 | -LAPSE FOR FAILURE TO PAY MAINTENANCE FEES | US | 2014-01-31 | MAINTENANCE FEE REMINDER MAILED | US | 2009-11-25 | +FEE PAYMENT | US | 2005-12-02 | +FEE PAYMENT | US | 2000-03-01 | ASSIGNMENT | US	2014-08-12	Authorized invention	JP2001174658A | KR100406865B1 | KR1020010045328A | US6411764	4
US6678479	US09/516912	Semiconductor electro-absorption optical modulator integrated light emission element light emission element module and optical transmission system	For achieving a transmission light source having different transmission properties or characteristics, i.e., the a parameters, depending upon application thereof, in a light emission element of semiconductor EA modulator integrated type being constructed with a light emission portion for lasing with a single vertical mode and a plurality of EA modulators, wherein an absorption edge wavelength und…	What is claimed is: 1. A semiconductor electro-absorption modulator integrated light emission element, comprising: a light emitting portion having a semiconductor multiple-quantum-well structure, including a well layer and a barrier layer in an active layer of light emission region thereof, for lasing a single in vertical mode; a modulator proton being positioned at a light emission side of said …	2000-03-01	2004-01-13	H04B10/06 | H04B10/04	H04B10/06	398/183 | 359/237 | X/359237	398/183	US20040101316A1 | US6678479	2	-	-	-	2020-03-01	OCLARO JAPAN, INC.	OPNEXT JAPAN, INC.	NAOE, KAZUHIKO | UOMI, KAZUHISA | AOKI, MASAHIRO | FUJITA, MINORU	4	3	3	2016-03-01 | -EXPIRED DUE TO FAILURE TO PAY MAINTENANCE FEE | US | 2016-02-08 | -INFORMATION ON STATUS: PATENT DISCONTINUATION | US | 2016-01-13 | -LAPSE FOR FAILURE TO PAY MAINTENANCE FEES | US | 2015-08-21 | MAINTENANCE FEE REMINDER MAILED | US | 2014-12-03 | ASSIGNMENT | US | 2011-06-15 | +FEE PAYMENT | US | 2007-06-25 | +FEE PAYMENT | US | 2001-03-27 | ASSIGNMENT | US | 2000-03-01 | ASSIGNMEN…	2016-03-01	Authorized invention	JP2001221985A | JP4006159B2 | US20040101316A1 | US6678479	4
US6514435	US09/517561	High density and fast persistent spectral holeburning in II-VI compounds for optical data storage	High density, photon-gated persistent spectral holeburning is effectuated in rare earth doped II-VI compounds such as MgS, CaS, BaS and SrS. Two-photon ionization of rare earth ions is performed, selected by a narrow band laser, producing narrow regions of reduced absorption (optical holes) in the absorption spectrum of a rare earth ion. These holes are useful for such applications as high densit…	What is claimed is: 1. A medium for information storage, said medium comprising a polycrystalline composition which includes one II-VI compound and one rare earth element with which said II-VI compound is doped, said rare earth element being characterized by two different valence states, said composition having a plurality of persistent spectral holes, wherein said composition has the formula II-…	2000-03-02	2003-02-04	G11C13/04 | G02B5/20 | C09K11/08 | G11C13/00	G11C13/04	252/584 | 252/301.4R | 252/582 | 365/114 | 365/119	252/584	US6514435	1	US	60/123164	1999-03-05	2020-03-02	GOVT OF THE UNITED STATES OF AMERICA, DEPT OF THE NAVY	THE UNITED STATES OF AMERICA AS REPRESENTED BY THE SECRETARY OF THE NAVY	HASAN, ZAMEER UL | MATHUR, VEERENDRA KUMAR	2	0	0	2007-04-03 | -EXPIRED DUE TO FAILURE TO PAY MAINTENANCE FEE | US | 2007-03-07 | -INFORMATION ON STATUS: PATENT DISCONTINUATION | US | 2007-02-04 | -LAPSE FOR FAILURE TO PAY MAINTENANCE FEES | US | 2006-08-23 | MAINTENANCE FEE REMINDER MAILED | US | 2001-05-30 | ASSIGNMENT | US	2007-04-03	Authorized invention	US60123164P0 | US6514435 | US6528234	3
US6758606	US09/936951	Modular optoelectronic connector	To resolve the problems of the manufacturing costs of an optoclectronic connector, and optoelectronic coupling integrated circuit chip (4) is mounted directly (12) into a package (1) of the connector. This package has an internal shielding metallization and metallizations (11) connected by microconnection techniques to pads (10) of the integrated circuit. The integrated circuit has laser diodes (…	What is claimed is: 1. Optoelectronic connector comprising a package, an optical port, an electrical port, an optoelectronic circuit positioned in the package and connected to the two ports, the optoelectronic circuit comprising a bare control and emission detection integrated circuit chip, an internal wall of the package being provided with metallized connections, pads of the integrated circuit …	2000-03-02	2004-07-06	G02B6/42 | G02B6/38 | H01L21/00	G02B6/42	385/88 | 257/81 | 385/89 | 385/92 | 438/27	385/88	EP1161700A2 | TW455722B | US20040179791A1 | US6758606 | US6896420 | WO2000055665A2 | WO2000055665A3	7	FR | FR | FR	1999003222 | 1999003224 | 1999003226	1999-03-16 | 1999-03-16 | 1999-03-16	2020-03-02	FRAMATOME CONNECTORS INTERNATIONAL	FRAMATOME CONNECTORS INTERNATIONAL	ROBERT, BERNARD | ZINDINE, MOSTAFA | BRICE, BERNARD	3	0	0	2008-08-26 | -EXPIRED DUE TO FAILURE TO PAY MAINTENANCE FEE | US | 2008-08-04 | -INFORMATION ON STATUS: PATENT DISCONTINUATION | US | 2008-07-06 | -LAPSE FOR FAILURE TO PAY MAINTENANCE FEES | US | 2008-01-14 | MAINTENANCE FEE REMINDER MAILED | US | 2001-12-18 | ASSIGNMENT | US	2008-08-26	Authorized invention	EP1161700A2 | TW455722B | US20040179791A1 | US6758606 | US6896420 | WO2000055665A2 | WO2000055665A3	7
US6301402	US09/517700	Control arrangement for optical mechanical switches	An arrangement and a method for monitoring and controlling an optical mechanical switch, which may include one or more microelectromechanical switches. In communication using the arrangement or the method, independently of any customer signal, a modulated optical signal is generated at wavelengths, both modulation and optical, that are out-of-band with respect the wavelengths of any transmission …	The claimed invention is: 1. An arrangement for monitoring and controlling an optical mechanical switch, comprising: means for generating a modulated optical signal at a wavelength that is out-of-band with respect to the wavelengths, both modulation and optical, of transmission signals that may pass through the optical mechanical switch; means for routing the modulated optical signal toward the o…	2000-03-02	2001-10-09	H04Q11/00 | G02B6/35 | G02B6/26	H04Q11/00	385/16 | 385/17 | 385/18 | 385/19 | 385/24 | 398/9	385/16	US6301402	1	-	-	-	2020-03-02	LUCENT TECHNOLOGIES INC.	LUCENT TECHNOLOGIES, INC.	BHALLA, KULBIR SINGH | GOTTLIEB, ALBERT MAXWELL	2	23	28	2018-11-05 | ASSIGNMENT | US | 2018-10-26 | ASSIGNMENT | US | 2018-10-02 | ASSIGNMENT | US | 2018-09-24 | ASSIGNMENT | US | 2017-02-03 | ASSIGNMENT | US | 2017-02-03 | ASSIGNMENT | US | 2016-02-11 | ASSIGNMENT | US | 2016-02-11 | ASSIGNMENT | US | 2016-02-02 | ASSIGNMENT | US | 2016-02-02 | ASSIGNMENT | US | 2015-04-03 | ASSIGNMENT | US | 2014-05-08 | ASSIGNMENT | US | 2013-03-14 | +FEE PAYMENT |…	2020-03-02	Authorized invention	US6301402	1
US6583903	US09/517402	Method and system for controlling polarization mode dispersion	In an optical data communications link, a modulated optical signal is emitted from an optical transmitter, coupled into one end of an optical fiber, and received by an optical receiver at the opposite end of the fiber. The present invention relates to reducing the polarization-mode dispersion (PMD) of the modulated optical signal caused by the birefringence of the fiber, which tends to limit the …	What is claimed is: 1. A method for active control of polarization-dependent impairments in an optical communications link comprising the steps of: coupling a first modulated optical signal from an optical transmitter into an optical fiber; applying an adjustable polarization control means to the first modulated optical signal at a point substantially near the optical transmitter; receiving the f…	2000-03-02	2003-06-24	H04B10/18 | H04B10/04 | H04B10/02 | H04B10/06 | H04B10/142 | H04B10/152 | H04B10/00	H04B10/18	398/152 | 398/205 | 398/27 | X/359192 | X/359110	398/152	AU2001243325A1 | CA2404204A1 | EP1269661A1 | EP1269661A4 | JP2003526255A | MXPA02008515A | US6583903 | WO2001065733A1 | WO2001065733A9	9	-	-	-	2020-03-02	CIENA CORPORATION	WORLDCOM, INC.	WAY, DAVID G. | XIA, TIEJUN	2	23	34	2017-11-28 | ASSIGNMENT | US | 2016-09-16 | ASSIGNMENT | US | 2014-12-03 | +FEE PAYMENT | US | 2014-04-22 | ASSIGNMENT | US | 2014-04-08 | ASSIGNMENT | US | 2014-04-08 | ASSIGNMENT | US | 2014-04-08 | ASSIGNMENT | US | 2010-12-27 | +FEE PAYMENT | US | 2006-12-26 | +FEE PAYMENT | US | 2003-06-05 | INFORMATION ON STATUS: PATENT GRANT | US | 2003-02-28 | ASSIGNMENT | US | 2000-03-02 | ASSIGNMENT | US	2020-03-02	Authorized invention	AU2001243325A1 | CA2404204A1 | EP1269661A1 | EP1269661A4 | JP2003526255A | MXPA02008515A | US6583903 | WO2001065733A1 | WO2001065733A9	9
US6629156	US09/517817	Fibre Channel service parameter cache	An apparatus comprising a first circuit and a second circuit. The first circuit may be configured to obtain a number of service parameters from a network device. The second circuit may be configured to store (i) a first portion of the service parameters in a first group comprising identification parameters, a number of pointers, and a control field and (ii) one or more second portions of the serv…	What is claimed is: 1. An apparatus comprising: a first circuit configured to obtain a number of service parameters from a network device; a second circuit configured to store (i) a first portion of said service parameters obtained by said first circuit in a first group comprising identification parameters, a number of pointers, and a control field and (ii) one or more second portions of said ser…	2000-03-02	2003-09-30	H04L12/433 | H04L29/06 | H04L12/24 | H04L12/427 | H04L12/56 | G06F3/00	H04L12/433	710/8 | 711/118 | 711/129	710/8	EP1146695A2 | EP1146695A3 | US6629156	3	-	-	-	2020-03-02	AVAGO TECHNOLOGIES GENERAL IP (SINGAPORE) PTE. LTD.	LSI LOGIC CORPORATION	ODENWALD, LOUIS | ORTEGA, WILLIAM	2	8	10	2016-02-02 | ASSIGNMENT | US | 2016-02-02 | ASSIGNMENT | US | 2015-11-17 | -EXPIRED DUE TO FAILURE TO PAY MAINTENANCE FEE | US | 2015-10-26 | -INFORMATION ON STATUS: PATENT DISCONTINUATION | US | 2015-09-30 | -LAPSE FOR FAILURE TO PAY MAINTENANCE FEES | US | 2015-05-08 | MAINTENANCE FEE REMINDER MAILED | US | 2015-04-03 | ASSIGNMENT | US | 2014-06-06 | ASSIGNMENT | US | 2014-05-08 | ASSIGNMENT | …	2015-11-17	Authorized invention	EP1146695A2 | EP1146695A3 | US6629156	3
US6295614	US09/517678	Apparatus for estimating bit error rate by sampling in WDM communication system	A sampling system for estimating the bit error rate of a signal carried by a communication system is provided. The sampling system includes an optical transmission medium for carrying an optical signal. A clock regenerator circuit is connected to the optical transmission medium. The clock regenerator circuit receives the optical signal and generates a synchronous clock signal. A clock divider cir…	What is claimed is: 1. A sampling system for estimating the bit error rate of a signal carried by a communication system comprising: an optical transmission medium for carrying an optical signal; a sampling circuit connected to the optical transmission medium for receiving the optical signal and producing a digitized signal; a random trigger circuit connected to the sampling circuit, the random t…	2000-03-02	2001-09-25	H04L1/20 | G06F11/00	H04L1/20	714/704 | 714/707	714/704	AU2001243330A1 | US6295614 | WO2001065370A1	3	-	-	-	2020-03-02	CORNING INCORPORATED	CORNING INCORPORATED	PETERS, KURT | WU, QI	2	9	11	2005-11-22 | -EXPIRED DUE TO FAILURE TO PAY MAINTENANCE FEE | US | 2005-10-26 | -INFORMATION ON STATUS: PATENT DISCONTINUATION | US | 2005-09-26 | -LAPSE FOR FAILURE TO PAY MAINTENANCE FEES | US | 2005-04-13 | MAINTENANCE FEE REMINDER MAILED | US | 2000-03-02 | ASSIGNMENT | US	2005-11-22	Authorized invention	AU2001243330A1 | US6295614 | WO2001065370A1	3
US6320990	US09/518054	High-performance electro-optic intensity modulator using polymeric waveguides and grating modulation	A high-performance electro-optic intensity modulator using two polymeric waveguides having a high extinction-ratio modulation process is implemented by the coupling-out effect of induced grating modulation. The two waveguides can be either single-mode or multi-mode, even highly multimode. The inducing of a modulated grating-coupler in a waveguide channel makes the coupling between two waveguides …	What is claimed is: 1. An optical polymeric waveguide device comprising: a) a substrate; b) two waveguide channels arranged in proximity along their lengths on said substrate in parallel; c) a lower cladding layer and an upper cladding layer surrounding the two waveguide channels; and d) a pair of modulating electrodes, one lower modulating electrode on said substrate and one upper modulating ele…	2000-03-02	2001-11-20	G02F1/065 | G02F1/01 | G02F1/313 | G02F1/29 | G02F1/295	G02F1/065	385/9 | 385/131 | 385/14 | 385/2 | 385/37	385/9	AU2000029007A1 | CA2265015A1 | EP1159647A1 | US6320990 | WO2000054102A1	5	CA	2265015	1999-03-05	2020-03-02	NU-WAVE PHOTONICS INC.	NU-WAVE PHOTONICS, INC.	SUN, DE-GUI	1	8	8	2006-01-17 | -EXPIRED DUE TO FAILURE TO PAY MAINTENANCE FEE | US | 2005-12-21 | -INFORMATION ON STATUS: PATENT DISCONTINUATION | US | 2005-11-21 | -LAPSE FOR FAILURE TO PAY MAINTENANCE FEES | US | 2005-06-09 | MAINTENANCE FEE REMINDER MAILED | US | 2000-06-30 | ASSIGNMENT | US	2006-01-17	Authorized invention	AU2000029007A1 | CA2265015A1 | CA2299907A1 | EP1159647A1 | US6320990 | WO2000054102A1	6
US6548806	US09/517789	Apparatus for monitoring frequency of WDM signals using pilot tone	An apparatus monitoring frequency of WDM signals using pilot tone and two interleaved solid etalon filters for efficient management and maintenance of wavelength division multiplexing optical transmission network is provided. Desirably, the apparatus for optical frequency monitoring includes splitting means, a plurality of optical filtering means, optical detecting means, and frequency detecting …	What we claim: 1. An apparatus for monitoring frequency of an optical signal, said optical signal including a plurality of wavelength-division-multiplexed (WDM) channels, each of said WDM channels having a corresponding pilot tone, wherein each pilot tone is a low-frequency sinusoidal signal with a distinct frequency, said apparatus comprising: splitting means for splitting said optical signal in…	2000-03-02	2003-04-15	H04B10/08 | H04J14/02 | H04B10/077 | G01N21/25	H04B10/08	250/227.23 | X/359110 | X/359124	250/227.23	KR100292808B1 | KR1020000060249A | US6548806	3	KR	1019990008384	1999-03-12	2020-03-02	TERALINK COMMUNICATIONS, INC.	KOREA ADVANCED INSTITUTE SCIENCE AND TECHNOLOGY	CHUNG, YUN CHUR | SHIN, SEUNG KYUN | PARK, KEUN JOO	3	8	10	2015-06-02 | -EXPIRED DUE TO FAILURE TO PAY MAINTENANCE FEE | US | 2015-05-11 | -INFORMATION ON STATUS: PATENT DISCONTINUATION | US | 2015-04-15 | -LAPSE FOR FAILURE TO PAY MAINTENANCE FEES | US | 2014-11-21 | MAINTENANCE FEE REMINDER MAILED | US | 2010-10-15 | +FEE PAYMENT | US | 2006-10-16 | +FEE PAYMENT | US | 2003-07-10 | ASSIGNMENT | US | 2000-03-02 | ASSIGNMENT | US	2015-06-02	Authorized invention	KR100292808B1 | KR1020000060249A | US6548806	3
US6528234	US09/517557	II-VI compounds as a medium for optical data storage through fast persistent high density spectral holeburning	High density, photon-gated persistent spectral holeburning is effectuated in rare earth doped II-VI compounds such as MgS, CaS, BaS and SrS. Two-photon ionization of rare earth ions is performed, selected by a narrow band laser, producing narrow regions of reduced absorption (optical holes) in the absorption spectrum of a rare earth ion. These holes are useful for such applications as high densit…	What is claimed is: 1. A method of making a medium having information stored therein, said method comprising: providing a polycrystalline composition which includes at least one II-VI compound and at least one rare earth element with which said II-VI compound is doped, said at least one rare earth element including at least two different valence states; and burning, by power-gated holeburning, a …	2000-03-02	2003-03-04	G11C13/04 | G11B7/24	G11C13/04	430/270.12 | 365/119 | 365/120 | 438/945	430/270.12	US6528234	1	US	60/123164	1999-03-05	2020-03-02	GOVT OFTHE UNITED STATES OF AMERICA, DEPT OF THE NAVY, THE	THE UNITED STATES OF AMERICA AS REPRESENTED BY THE SECRETARY OF THE NAVY	MATHUR, VEERENDRA KUMAR | HASAN, ZAMEER UL	2	0	0	2007-05-01 | -EXPIRED DUE TO FAILURE TO PAY MAINTENANCE FEE | US | 2007-04-04 | -INFORMATION ON STATUS: PATENT DISCONTINUATION | US | 2007-03-04 | -LAPSE FOR FAILURE TO PAY MAINTENANCE FEES | US | 2006-09-20 | MAINTENANCE FEE REMINDER MAILED | US | 2001-05-30 | ASSIGNMENT | US	2007-05-01	Authorized invention	US60123164P0 | US6514435 | US6528234	3
US6483626	US09/517569	Direct-view-type confocal point optical system	A direct-view-type confocal point optical system having a design wherein noise in the return light from an object being viewed is suppressed by ensuring that light reflected from various optical component surfaces is reflected away from the image light returned from the object being viewed. This is accomplished by insuring that any planar transmission or reflecting surfaces are non-normal to the …	What is claimed is: 1. A direct-view-type confocal point optical system, said direct-view-type confocal point optical system comprising: an aperture that serves as a point source of light rays emitted within a cone angle along a first optical axis; an optical scanning system having several reflecting surfaces which includes at least one scanning mirror to scan the light from the point light sourc…	2000-03-02	2002-11-19	G02B23/24 | G02B21/00 | G02B23/26 | G02B26/08	G02B23/24	359/212.1 | 359/201.1	359/212.1	JP2000258699A | JP2000258699A5 | US20010043383A1 | US6483626	4	JP	1999058536	1999-03-05	2020-03-02	OLYMPUS CORPORATION	SUGA TAKESHI	SUGA, TAKESHI	1	11	11	2016-06-27 | ASSIGNMENT | US | 2014-04-23 | +FEE PAYMENT | US | 2010-05-03 | +FEE PAYMENT | US | 2006-04-21 | +FEE PAYMENT | US | 2002-10-31 | INFORMATION ON STATUS: PATENT GRANT | US | 2000-03-02 | ASSIGNMENT | US	2020-03-02	Authorized invention	JP2000258699A | JP2000258699A5 | US20010043383A1 | US6483626	4
US6445492	US09/517864	Reduction of four-wave mixing in raman amplified optical transmission systems	A Raman amplified transmission includes at least two pump sources to provide amplification to optical signals residing in the C-band (1530-1562 nm) and L-band (1574-1604 nm). The pump signals are chosen so as to provide for a relatively flat and wide composite gain spectrum with a width at least 50% greater than that generated by a monochromatic pump, while also chosen so as to prevent any four-w…	What is claimed is: 1. An optical transmission system comprising an optical fiber path, said optical fiber exhibiting a nonlinear susceptibility so as to cause four-wave mixing between various optical waves passing therethrough; an optical signal source for providing an input optical signal, said optical signal source coupled to said optical fiber path; and at least two separate optical pump sour…	2000-03-03	2002-09-03	H01S3/30 | H04B10/17 | H04B10/18 | G02F1/35 | H01S3/06 | H04B10/02 | H04B10/29 | H04J14/00 | H04J14/02 | H01S3/00	H01S3/30	359/334 | 359/341.3 | X/3593413	359/334	DE60143499D1 | EP1130705A2 | EP1130705A3 | EP1130705B1 | JP2001281715A | JP2001281715A5 | JP3919452B2 | US6445492	8	-	-	-	2020-03-03	LUCENT TECHNOLOGIES INC.	LUCENT TECHNOLOGIES INC.	NIELSEN, TORBEN N. | ROTTWITT, KARSTEN | STENTZ, ANDREW JOHN	3	1	4	2014-10-09 | ASSIGNMENT | US | 2014-02-28 | +FEE PAYMENT | US | 2013-03-07 | ASSIGNMENT | US | 2010-02-26 | +FEE PAYMENT | US | 2006-02-03 | +FEE PAYMENT | US | 2002-08-15 | INFORMATION ON STATUS: PATENT GRANT | US | 2000-06-06 | ASSIGNMENT | US	2020-03-03	Authorized invention	DE60143499D1 | EP1130705A2 | EP1130705A3 | EP1130705B1 | JP2001281715A | JP2001281715A5 | JP3919452B2 | US6445492	8
US6501870	US09/518301	System and method for reducing effects of optical impairments in optically amplified lightwave communication systems	The effects of optical impairments on optical signal transmission are substantially reduced in a lightwave transmission system by positioning optical amplifiers and network elements in respective upstream-downstream combinations. By placing an optical amplifier at a position upstream from its corresponding network element, sufficient amplification can be provided by the optical amplifier to compe…	What is claimed: 1. An optically amplified lightwave transmission system including a plurality of network elements and a plurality of optical amplifiers Interconnected by lightwave transmission media in a concatenated fashion, the system CHARACTERIZED BY: each of the plurality of optical amplifiers and each of the plurality of network elements being coupled in respective upstream-downstream combi…	2000-03-03	2002-12-31	H04B10/17 | H04B10/18 | G02B6/28	H04B10/17	385/24 | 359/337 | 359/337.4 | 398/79	385/24	US6501870	1	-	-	-	2020-03-03	ALCATEL-LUCENT USA INC.	LUCENT TECHNOLOGIES INC.	BANERJEE, SONALI | SRIVASTAVA, ATUL KUMAR | SUN, YAN	3	3	5	2019-02-14 | ASSIGNMENT | US | 2019-02-07 | ASSIGNMENT | US | 2017-09-13 | ASSIGNMENT | US | 2017-09-13 | ASSIGNMENT | US | 2017-09-13 | ASSIGNMENT | US | 2017-09-13 | ASSIGNMENT | US | 2017-09-13 | ASSIGNMENT | US | 2017-09-13 | ASSIGNMENT | US | 2014-06-27 | +FEE PAYMENT | US | 2010-06-24 | +FEE PAYMENT | US | 2006-06-05 | +FEE PAYMENT | US | 2002-12-12 | INFORMATION ON STATUS: PATENT GRANT | U…	2020-03-03	Authorized invention	US6501870	1
US6344925	US09/517661	Optical systems and methods and optical amplifiers for use therein	Optical transmission systems of the present invention include at least one optical amplifier in which pump power being provided to an amplifying medium is amplified using a pump amplifier prior to being introduced into the amplifying medium. In various embodiments, a cascaded Raman resonator is used as a pump booster source to provide Raman amplification of the pump power being supplied from one …	What is claimed is: 1. A method of transmitting information comprising: transmitting information as an optical signal carried on at least one signal wavelength through a first optical transmission fiber; providing at least one optical amplifier in the first optical transmission fiber including an amplifying fiber configured to receive pump power as optical energy in at least one pump wavelength a…	2000-03-03	2002-02-05	H01S3/094 | H01S3/30 | H01S3/067 | H01S3/06 | H01S3/00	H01S3/094	359/345 | 359/341.3	359/345	US20020067539A1 | US20030025989A1 | US6344925 | US6459529 | US6704139	5	-	-	-	2020-03-03	LEVEL 3 COMMUNICATIONS, LLC	CORVIS CORPORATION	GRUBB, STEPHEN G. | VESELKA, JR., JOHN J. | CORNWELL, JR., DONALD M.	3	21	26	2013-03-13 | +FEE PAYMENT | US | 2011-06-30 | ASSIGNMENT | US | 2011-05-18 | ASSIGNMENT | US | 2009-08-05 | +FEE PAYMENT | US | 2007-05-22 | ASSIGNMENT | US | 2005-08-05 | +FEE PAYMENT | US | 2002-01-18 | INFORMATION ON STATUS: PATENT GRANT | US | 2000-03-03 | ASSIGNMENT | US	2020-03-03	Authorized invention	US20020067539A1 | US20030025989A1 | US6344925 | US6459529 | US6704139	5
US6426813	US09/518857	Telemetry system and method for EMI susceptibility testing of motor vehicles	A data transmission system for external use with a controller area network is installed on a motor vehicle undergoing high intensity electromagnetic interference susceptibility testing. The data transmission system includes a fiber optic cable extending from the immediate vicinity of the truck to a site relatively remote to the truck and out of the effective area of the artificially generated ele…	What is claimed is: 1. An electro-optical network extension for use with a controller area network installed on a motor vehicle allowing accurate testing of data error occurrences during high intensity electromagnetic interference susceptibility testing, the electro-optical network extension comprising: an optical/electrical coupler in close proximity to the motor vehicle; an electrical cable con…	2000-03-03	2002-07-30	H04B10/00 | H04B10/08 | H04B10/12 | B60R16/02 | G01R29/08 | G01R31/00 | H04L29/06 | H04L29/08	H04B10/00	398/9 | 324/627 | 324/628 | X/324628 | X/324627	398/9	AU2000038662A1 | BRPI0009252A2 | CA2363753A1 | DE60020553D1 | DE60020553T2 | EP1173775A1 | EP1173775B1 | US6426813 | WO2000052485A1	9	US	60/122991	1999-03-05	2020-03-03	INTERNATIONAL TRUCK INTELLECTUAL PROPERTY COMPANY, L.L.C. | CYBERMETRIX, INC.	INTERNATIONAL TRUCK INTERNATIONAL PROPERTY COMPANY, L.L.C. | CYBERMETRIX, INC.	SWENSON, ERIC T. | MILLER, STEVEN P. | THOMASON, BRUCE E. | GILBERT, HENRY G.	4	6	10	2020-04-27 | ASSIGNMENT | US | 2020-04-27 | ASSIGNMENT | US | 2020-04-23 | ASSIGNMENT | US | 2017-11-10 | ASSIGNMENT | US | 2017-11-10 | ASSIGNMENT | US | 2017-11-10 | ASSIGNMENT | US | 2017-11-10 | ASSIGNMENT | US | 2017-11-10 | ASSIGNMENT | US | 2017-11-10 | ASSIGNMENT | US | 2017-11-10 | ASSIGNMENT | US | 2017-11-10 | ASSIGNMENT | US | 2017-11-10 | ASSIGNMENT | US | 2015-09-15 | ASSIGNMENT | U…	2020-03-03	Authorized invention	AU2000038662A1 | BRPI0009252A2 | CA2363753A1 | DE60020553D1 | DE60020553T2 | EP1173775A1 | EP1173775B1 | MX232142B | US60122991P0 | US6426813 | WO2000052485A1	11
US6885824	US09/517648	Expandable optical array	An optical component array allowing expansion of the occupied bandwidth on an existing optical transmission network without disrupting signal traffic. Wavelength selective filters (16, 30; 20, 34) and optical components, such as amplifiers (18, 32) are arrayed for use with a wavelength division multiplexed optical transmission system to transmit a selected portion of a transmission spectrum to an…	1. An optical component array comprising: an input transmission line capable of carrying an optical input signal including a plurality of channels; a first wavelength selective input filter optically coupled to the input transmission line, the first wavelength selective input filter configured to optically couple a first segment of the optical input signal to a first optical component, and to opt…	2000-03-03	2005-04-26	H04J14/02 | H04Q11/00 | H04B14/02	H04J14/02	398/83 | 398/180 | 398/85 | X/398180	398/83	US6885824	1	-	-	-	2020-03-03	LUMENTUM OPERATIONS LLC	OPTICAL COATING LABORATORY, INC.	ZHANG, KEVIN J. | SCOBEY, MICHAEL A. | HALLOCK, ROBERT W.	3	2	2	2019-12-13 | ASSIGNMENT | US | 2019-12-13 | ASSIGNMENT | US | 2019-12-13 | ASSIGNMENT | US | 2018-12-11 | ASSIGNMENT | US | 2018-12-11 | ASSIGNMENT | US | 2016-09-22 | +FEE PAYMENT | US | 2016-01-28 | ASSIGNMENT | US | 2016-01-28 | ASSIGNMENT | US | 2016-01-19 | ASSIGNMENT | US | 2016-01-19 | ASSIGNMENT | US | 2015-08-21 | ASSIGNMENT | US | 2012-10-26 | +FEE PAYMENT | US | 2008-10-27 | +FEE PAYME…	2020-03-03	Authorized invention	AU2000020596A1 | AU2000057217A1 | AU2000075725A1 | CA2346973A1 | CA2361133A1 | EP1155592A2 | EP1157584A1 | TW434424B | US60121420P0 | US60150398P0 | US6320996 | US6389188 | US6792210 | US6885824 | WO2000039626A1 | WO2000052864A2 | WO2000052864A3 | WO2000052864A9 | WO2001015484A1	19
US6396586	US09/518143	Reducing nonlinearities caused by transmission of optical information through nonlinear media	An apparatus and related method for transmitting an optical signal through a nonlinear medium such that nonlinearities caused by the medium are eliminated from the transmitted optical signal is described. The optical signal is presumed to have a duty cycle, wherein the optical signal is "on" during an active portion of the duty cycle and "off" during an inactive portion, the active portion being …	What is claimed is: 1. An apparatus for transmitting an optical signal through a medium having an nt.sup.th order nonlinearity, the optical signal having a duty cycle comprising an active portion and an inactive portion, said apparatus comprising: at an input of the medium, a combining interferometer having a first split-beam delay factor and a first split-beam weighting factor; and at an output …	2000-03-03	2002-05-28	H04B10/18 | G01B9/02	H04B10/18	356/479	356/479	AU2001239967A1 | US6396586 | WO2001067036A1	3	-	-	-	2020-03-03	GAZILLION BITS, INC.	GAZILLION BITS, INC.	WEI, HAIQING | XUE, XIN	2	3	5	2006-07-25 | -EXPIRED DUE TO FAILURE TO PAY MAINTENANCE FEE | US | 2006-06-28 | -INFORMATION ON STATUS: PATENT DISCONTINUATION | US | 2006-05-30 | -LAPSE FOR FAILURE TO PAY MAINTENANCE FEES | US | 2005-12-14 | MAINTENANCE FEE REMINDER MAILED | US | 2000-05-26 | ASSIGNMENT | US	2006-07-25	Authorized invention	AU2001239967A1 | US6396586 | WO2001067036A1	3
US6731877	US09/518448	High capacity ultra-long haul dispersion and nonlinearity managed lightwave communication systems	A transmitter terminal in an ultra-long haul optical transmission system receives separate channel input signals in separate ones of a plurality of return-to-zero transmitters (RZTX). Each RZTX generates a corresponding forward error correction (FEC) modulated output signal in a separate channel frequency sub-band including predetermined channel separations from adjacent channel frequency bands. …	What is claimed is: 1. An optical transmission system comprising: a plurality of return-to-zero (RZ) transmitters, each RZ transmitter comprising: a forward error correction (FEC) encoder for receiving a channel input signal and generating therefrom a corresponding FEC encoded output signal; a laser comprising a predetermined frequency which is driven by a predetermined clock signal for generatin…	2000-03-03	2004-05-04	H04B10/17 | H04B10/18 | H04J14/02 | H04B10/04	H04B10/17	398/91 | 398/181 | 398/192 | 398/193 | 398/199	398/91	CA2338964A1 | DE60107005D1 | DE60107005T2 | EP1146671A2 | EP1146671A3 | EP1146671B1 | US6731877	7	-	-	-	2020-03-03	RPX CLEARINGHOUSE LLC	QTERA CORPORATION	CAO, XIANG-DONG	1	26	26	2018-01-02 | ASSIGNMENT | US | 2018-01-02 | ASSIGNMENT | US | 2016-06-21 | -EXPIRED DUE TO FAILURE TO PAY MAINTENANCE FEE | US | 2016-05-30 | -INFORMATION ON STATUS: PATENT DISCONTINUATION | US | 2016-05-04 | -LAPSE FOR FAILURE TO PAY MAINTENANCE FEES | US | 2016-03-09 | ASSIGNMENT | US | 2015-12-11 | MAINTENANCE FEE REMINDER MAILED | US | 2015-02-09 | ASSIGNMENT | US | 2014-03-06 | ASSIGNMENT | …	2016-06-21	Authorized invention	CA2338964A1 | DE60107005D1 | DE60107005T2 | EP1146671A2 | EP1146671A3 | EP1146671B1 | US6731877	7
US6434287	US09/518216	Low loss wavelength selective optical switch	A fast acting, low insertion loss switch for use in an optical fiber communication system includes a small diameter waist region incorporating a Bragg grating which is precisely tuned by tensioning to be reflective at a selective wavelength band. By a small physical shift of the waist, as by lateral displacement of an attached small magnetic element with a magnetic field, the periodicity of the g…	What is claimed is: 1. A switch for selectively diverting throughput optical signals in one of a number of spaced apart predetermined wavelength bands of defined wavelength width from a throughput path to a drop path, the wavelength bands being spaced apart by preestablished separation bands, comprising: an optical signal coupler including a multi-terminal optic device incorporating a periodic gr…	2000-03-03	2002-08-13	G02B6/34 | G02B6/26	G02B6/34	385/16 | 385/37 | 385/45	385/16	US6434287	1	-	-	-	2020-03-03	ARROYO OPTICS, INC.	ARROYO OPTICS, INC.	LEYVA, VICTOR | YEH, XIAN-LI	2	4	5	2010-10-05 | -EXPIRED DUE TO FAILURE TO PAY MAINTENANCE FEE | US | 2010-09-13 | -INFORMATION ON STATUS: PATENT DISCONTINUATION | US | 2010-08-13 | -LAPSE FOR FAILURE TO PAY MAINTENANCE FEES | US | 2010-03-22 | MAINTENANCE FEE REMINDER MAILED | US | 2006-08-09 | +FEE PAYMENT | US | 2006-08-09 | +SURCHARGE FOR LATE PAYMENT | US | 2006-03-01 | MAINTENANCE FEE REMINDER MAILED | US | 2000-03-03 | ASSI…	2010-10-05	Authorized invention	US6434287	1
US6600797	US09/517942	Phase frequency synchronism circuit and optical receiver	In order to solve the problem that since a loop filter constant suitable for asynchronous state cannot be selected in the conventional phase frequency synchronism circuit, it takes a long time to synchronize the input data and the clock signal from the asynchronous state, the present invention is to propose a phase frequency synchronism circuit including a phase comparator for generating a voltag…	What is claimed is: 1. A phase frequency synchronism circuit comprising: a phase comparator that receives input data and a clock signal and generates a voltage of a peak value or pulse width according to the phase difference of said clock signal to said input data; a frequency comparator that receives said input data and said clock signal and decides if the frequency of said clock signal is highe…	2000-03-03	2003-07-29	H03L7/113 | H03L7/087 | H03L7/08 | H03L7/095 | H04L7/033 | H03L7/089 | H03L7/085 | H03L7/099 | H04B10/079 | H04B10/2507 | H04B10/40 | H04B10/50 | H04B10/556 | H04B10/60 | H04B10/69 | H03D3/24	H03L7/113	375/376 | 327/156 | 331/11 | X/327156	375/376	JP2001177397A | JP3559743B2 | US20030202804A1 | US6600797 | US7099407	5	JP	1999358531	1999-12-17	2020-03-03	OPNEXT JAPAN, INC.	HITACHI, LTD.	HASEGAWA, ATSUSHI | AOKI, TETSUYA | YAMASHITA, TAKESHI	3	6	8	2015-09-15 | -EXPIRED DUE TO FAILURE TO PAY MAINTENANCE FEE | US | 2015-08-24 | -INFORMATION ON STATUS: PATENT DISCONTINUATION | US | 2015-07-29 | -LAPSE FOR FAILURE TO PAY MAINTENANCE FEES | US | 2015-03-06 | MAINTENANCE FEE REMINDER MAILED | US | 2011-01-03 | +FEE PAYMENT | US | 2006-12-21 | +FEE PAYMENT | US | 2005-02-08 | ASSIGNMENT | US | 2000-03-03 | ASSIGNMENT | US	2015-09-15	Authorized invention	JP2001177397A | JP2004222325A | JP3559743B2 | JP3799357B2 | US20030202804A1 | US6600797 | US7099407	7
US6301046	US09/517640	Interleaver/deinterleavers causing little or no dispersion of optical signals	Interleaver/deinterleavers for combining/separating optical channels. An interleaver/deinterleaver is "folded" when an optical signal follows an optical path that passes through a birefringent element multiple times. Double-pass refers to optical signals following a (folded) path through the birefringent element twice. Multi-pass refers to optical signals following a (folded) path through the bir…	What is claimed is: 1. A deinterleaver apparatus comprising: a first port for inputting a polarized optical signal comprising a first subset of channels and a second subset of channels; a second port for outputting the first subset of channels; a third port for outputting the second subset of channels; a birefringent assembly optically coupled to the first, second and third ports; a plurality of …	2000-03-03	2001-10-09	G02B6/34 | G02B5/30 | H01J14/00	G02B6/34	359/484.07 | 359/489.05 | 359/489.07 | 359/489.19 | 398/9 | X/359494 | X/359495 | X/359497 | X/359499 | X/359115 | X/359124 | 359/484.7 | 359/489.5 | 359/489.7	359/484.07	US6301046	1	-	-	-	2019-12-31	LUMENTUM OPERATIONS LLC	JDS UNIPHASE CORPORATION	TAI, KUOCHOU | CHANG, KOK-WAI | CHEN, JYE-HONG	3	20	21	2019-12-13 | ASSIGNMENT | US | 2019-12-13 | ASSIGNMENT | US | 2019-12-13 | ASSIGNMENT | US | 2018-12-11 | ASSIGNMENT | US | 2018-12-11 | ASSIGNMENT | US | 2016-01-28 | ASSIGNMENT | US | 2016-01-28 | ASSIGNMENT | US | 2016-01-19 | ASSIGNMENT | US | 2016-01-19 | ASSIGNMENT | US | 2015-08-21 | ASSIGNMENT | US | 2013-03-14 | +FEE PAYMENT | US | 2009-04-09 | +FEE PAYMENT | US | 2005-04-11 | +FEE PAYME…	2019-12-31	Authorized invention	CA2328697A1 | CA2328747A1 | CA2337296A1 | CA2338029A1 | CA2359604A1 | CA2359604C | CN100340075C | CN1311262C | CN1312627A | CN1312628A | CN1348109A | EP1115208A2 | EP1115208A3 | EP1130354A2 | EP1136857A2 | US20020027711A1 | US60262375P0 | US6301046 | US6335830 | US6337770 | US6342968 | US6697198	22
US6353497	US09/518708	Integrated modular optical amplifier	An optical amplifier assembly integrating wavelength selective input and output filters. Integration of wavelength selective filters with a doped fiber optical amplifier stage provides a modular amplifier for use in wavelength division multiplexed optical communication systems. In one embodiment, a center tap provides access to the selected light signal after a first amplifier stage, allowing sig…	What is claimed is: 1. An integrated optical amplifier assembly comprising: a wavelength selective input filter (12) configured to receive an input light signal from an input optical transmission line (28), the wavelength selective input filter transmitting a selected portion of the input light signal to an amplifier stage (14), and reflecting a remaining portion of the input light signal to an e…	2000-03-03	2002-03-05	H01S3/10 | H01S3/067 | H01S3/063 | H01S3/06 | H01S3/00	H01S3/10	359/341.1 | 359/349	359/341.1	US6353497	1	-	-	-	2020-03-03	JDS UNIPHASE CORPORATION	OPTICAL COATING LABORATORY, INC.	ZHANG, KEVIN J. | SCOBEY, MICHAEL A. | LI, YIQIANG	3	2	2	2014-04-22 | -EXPIRED DUE TO FAILURE TO PAY MAINTENANCE FEE | US | 2014-03-31 | -INFORMATION ON STATUS: PATENT DISCONTINUATION | US | 2014-03-05 | -LAPSE FOR FAILURE TO PAY MAINTENANCE FEES | US | 2013-10-11 | MAINTENANCE FEE REMINDER MAILED | US | 2009-09-08 | +FEE PAYMENT | US | 2005-09-06 | +FEE PAYMENT | US | 2005-02-24 | ASSIGNMENT | US | 2000-05-15 | ASSIGNMENT | US	2014-04-22	Authorized invention	US6353497	1
US6704519	US09/519654	Optical transmission system with reduced Kerr effect nonlinearities	An optical transmission system is formed to include an optical phase conjugator at alternate repeater sites to minimize the presence of four-wave mixing and other Kerr effect nonlinearities in systems using optical fiber transmission paths (particularly in systems using DWDM and launching relatively high power signals into the low dispersion fiber). Raman gain is included in each fiber span (or i…	What is claimed is: 1. An optical transmission system comprising an input optical fiber transmission span for receiving an input signal exhibiting an original phase from an optical transmitter and providing for propagation of said received input signal, said input optical fiber characterized by a known optical power absorption; an optical phase conjugator disposed at the endpoint of the input opt…	2000-03-06	2004-03-09	H04B10/18 | G02F1/35 | H01S3/06 | H01S3/10 | H01S3/30 | H04B10/02 | H04B10/17 | H04B10/29 | H04B10/00 | H04B10/12	H04B10/18	398/160 | 398/150 | 398/157 | X/398150 | X/398157	398/160	CA2332696A1 | CA2332696C | DE60128281D1 | DE60128281T2 | EP1133031A2 | EP1133031A3 | EP1133031B1 | JP2001285198A | JP2001285198A5 | JP4309071B2 | US6704519	11	-	-	-	2020-03-06	LUCENT TECHNOLOGIES INC.	LUCENT TECHNOLOGIES INC.	BRENER, IGAL M. | MIKKELSEN, BENNY PETER | ROTTWITT, KARSTEN | STARK, JASON BLAIN	4	3	5	2016-04-26 | -EXPIRED DUE TO FAILURE TO PAY MAINTENANCE FEE | US | 2016-04-04 | -INFORMATION ON STATUS: PATENT DISCONTINUATION | US | 2016-03-09 | -LAPSE FOR FAILURE TO PAY MAINTENANCE FEES | US | 2015-10-16 | MAINTENANCE FEE REMINDER MAILED | US | 2014-10-09 | ASSIGNMENT | US | 2013-03-07 | ASSIGNMENT | US | 2011-09-02 | +FEE PAYMENT | US | 2007-08-30 | +FEE PAYMENT | US | 2000-03-06 | ASSIGNMEN…	2016-04-26	Authorized invention	CA2332696A1 | CA2332696C | DE60128281D1 | DE60128281T2 | EP1133031A2 | EP1133031A3 | EP1133031B1 | JP2001285198A | JP2001285198A5 | JP4309071B2 | US6704519	11
US6785476	US09/520279	Transmission configuration	A transmission configuration includes a plurality of individual lasers which are included in a two-dimensional laser array and emit radiation elements with coupled phases upon stimulation. The radiation elements enter a light-conducting core of a multimode optical conductor together.	I claim: 1. A transmission configuration, comprising: a transmitter for emitting radiation, said transmitter having a plurality of individual lasers in a two-dimensional laser array, said individual lasers emitting radiation elements with coupled phases upon stimulation, said individual lasers being operated simultaneously; and a multimode optical conductor for passing on the radiation emitted fr…	2000-03-06	2004-08-31	H04B10/13 | H01S5/40 | H01S5/02 | H01S5/183 | H01S5/22 | H04B10/2581 | H04B10/00 | H04B10/04 | H04B10/12 | G02B6/26 | G02B6/42	H04B10/13	398/200 | 385/27 | 385/32 | 385/33 | 385/38 | 398/140 | 398/141 | 398/182	398/200	DE19911433A1 | DE19911433B4 | JP2000299534A | JP3554247B2 | US6785476	5	DE	19911433	1999-03-04	2020-03-06	SIEMENS AKTIENGESELLSCHAFT	INFINEON TECHNOLOGIES AG	KROPP, JORG-REINHART	1	0	0	2016-02-19 | +FEE PAYMENT | US | 2012-02-24 | +FEE PAYMENT | US | 2008-02-28 | +FEE PAYMENT | US | 2004-08-12 | INFORMATION ON STATUS: PATENT GRANT | US | 2000-07-28 | ASSIGNMENT | US	2020-03-06	Authorized invention	DE19911433A1 | DE19911433B4 | JP2000299534A | JP3554247B2 | US20040202479A1 | US6785476	6
US6623187	US09/518919	Wireless optical communication system and wireless optical communication method	A wireless optical communication system can reduce the power consumption needed for light emission by a controlled node and suppress a modulated signal component, other than the modulated signal of input data for transmission, in the modulated signal components carried by the light output of the controlled node. The controlled node includes a transmission device for transmitting input data for tr…	What is claimed is: 1. A wireless optical communication system having a plurality of nodes including a first node and a second node and performing wireless optical communication between said first node and said second node, wherein said second node comprises: transmission means for transmitting input data for transmission to be input to said second node to said first node by using light amplitude…	2000-03-06	2003-09-23	H04B10/10 | H04J14/08 | H04B10/11 | H04B10/114 | H04B10/516 | H04B10/54 | H04B10/61 | H04J3/00 | H04B10/04 | H04J14/02	H04B10/10	398/118 | 370/330 | 398/167.5 | 398/180 | 398/58 | 398/99 | X/3981675 | X/398180 | X/370330	398/118	JP2000261380A | US6623187	2	JP	1999057756	1999-03-04	2020-03-06	SONY CORPORATION	SONY CORPORATION	MIHOTA, NORIHITO	1	2	4	2007-11-13 | -EXPIRED DUE TO FAILURE TO PAY MAINTENANCE FEE | US | 2007-10-22 | -INFORMATION ON STATUS: PATENT DISCONTINUATION | US | 2007-09-23 | -LAPSE FOR FAILURE TO PAY MAINTENANCE FEES | US | 2007-04-11 | MAINTENANCE FEE REMINDER MAILED | US | 2000-07-17 | ASSIGNMENT | US	2007-11-13	Authorized invention	JP2000261380A | US6623187	2
US6304380	US09/520828	Reducing polarization dependency of optical apparatus	Polarization dependencies exhibited by components of optical apparatus, such as equalizers having chromatically variable transmissivity, are reduced by splitting the incoming light stream to be equalized into two orthogonally polarized streams which are applied to opposite ends of the apparatus through polarization maintaining fibers oriented such that the light polarization is the same for both …	What is claimed is: 1. A method of reducing the polarization dependency of an optical apparatus having chromatically variable transmissivity coupled to a light source, said apparatus including a waveguide arm and a cascaded grating-lens-grating arm, said lens including a plurality of phase shifters for applying a specified phase shift to each channel present in the light source, comprising splitt…	2000-03-06	2001-10-16	G02B6/34 | G02B27/28	G02B6/34	359/484.05 | 359/484.09 | 359/489.06 | 359/489.07 | 359/489.15 | 359/489.18 | 359/900 | 385/11 | X/359495 | X/359497 | X/359900 | 359/484.5 | 359/484.9 | 359/489.6 | 359/489.7	359/484.05	US6304380	1	-	-	-	2020-03-06	LUCENT TECHNOLOGIES INC.	LUCENT TECHNOLOGIES INC.	DOERR, CHRISTOPHER RICHARD	1	10	14	2019-05-21 | ASSIGNMENT | US | 2019-05-20 | ASSIGNMENT | US | 2017-09-25 | ASSIGNMENT | US | 2017-09-21 | ASSIGNMENT | US | 2017-09-21 | ASSIGNMENT | US | 2013-03-14 | +FEE PAYMENT | US | 2009-04-09 | +FEE PAYMENT | US | 2005-03-23 | +FEE PAYMENT | US | 2001-09-27 | INFORMATION ON STATUS: PATENT GRANT | US | 2000-03-06 | ASSIGNMENT | US	2020-03-06	Authorized invention	US6304380	1
US6173158	US09/519617	Communication channel for synchronizing equipment in synchronous communication system	Method and apparatus for providing a communication link between support equipment in an optical network and an operation support system. In a first embodiment, dark bandwidth of the communication trunks is appropriated for use as a service channel. A master service node receives messages from the operation support system and places the messages in the dark bandwidth. Local service nodes, provided…	We claim: 1. A support system for support equipment in a synchronous network, comprising: an operation support system in communication with a radio transmission system, and a plurality of service nodes, each service node comprising, support equipment, a transceiver, and a communication processor in communication with the transceiver and the support equipment and associated with a service node add…	2000-03-06	2001-01-09	H04J3/08 | H04J3/12 | H04Q11/00 | H04Q11/04 | H04Q7/00 | H04Q9/00	H04J3/08	398/59 | 370/471 | 370/475 | 370/907 | 398/9 | 455/31.3 | X/370471 | X/370475 | X/370907 | X/3403111 | X/359165	398/59	US6072611 | US6173158	2	-	-	-	2017-10-16	AT&T CORP.	AT&T CORP.	HANSEN, HANS P. | JACOBS, KEVIN	2	1	1	2012-06-25 | +FEE PAYMENT | US | 2008-06-19 | +FEE PAYMENT | US | 2004-06-29 | +FEE PAYMENT | US | 2000-12-21 | INFORMATION ON STATUS: PATENT GRANT | US	2017-10-16	Authorized invention	US6072611 | US6173158	2
US6768870	US09/520176	Transparent fiber-optic communication network	In a transparent fiber-optic communication network with several central systems that are interconnected by optical fibers, to which systems at least one decentralized system is connected via two optical feed fibers, at least one first and at least one second optical fiber are connected to the decentralized optical system by a first and a second optical feed fiber in an optically transparent manne…	We claim: 1. A transparent fiber-optic communication network having several central systems that are connected to one another via optical fibers, each central system connected to at least one decentralized optical system by two optical feed fibers, and including: monitoring equipment; a first optical fiber connected to the at least one decentralized optical system by a first optical feed fiber in…	2000-03-07	2004-07-27	H04B10/213 | H04B10/08 | H04B10/00 | H04B10/02 | H04B10/079 | H04B10/27 | H04B10/272 | H04B10/275 | G02F1/00 | H04B10/20	H04B10/213	398/33 | 398/13 | 398/25 | 398/3 | 398/4 | 398/5 | 398/59	398/33	DE19910646C1 | DE50010324D1 | EP1035672A2 | EP1035672A3 | EP1035672B1 | ES2238213T3 | US6768870	7	DE	19910646	1999-03-10	2020-03-07	SIEMENS AKTIENGESELLSCHAFT	SIEMENS AKTIENGESELLSCHAFT	JOHANNSEN, REINHARD | ASCH, STEFAN | JAEGER, HUBERT	3	0	0	2016-09-13 | -EXPIRED DUE TO FAILURE TO PAY MAINTENANCE FEE | US | 2016-08-22 | -INFORMATION ON STATUS: PATENT DISCONTINUATION | US | 2016-07-27 | -LAPSE FOR FAILURE TO PAY MAINTENANCE FEES | US | 2016-03-04 | MAINTENANCE FEE REMINDER MAILED | US | 2011-12-12 | +FEE PAYMENT | US | 2007-12-13 | +FEE PAYMENT | US | 2000-07-17 | ASSIGNMENT | US	2016-09-13	Authorized invention	DE10019814A1 | DE19910646C1 | DE50010324D1 | EP1035672A2 | EP1035672A3 | EP1035672B1 | EP1148665A2 | EP1148665A3 | ES2238213T3 | US20020012137A1 | US6768870 | US6850706	12
US6556287	US09/520044	Subterranean course alignment laser instrument	A subterranean course-defining laser instrument and a system for initial calibration or setup of this instrument to provide accurate definition of a sub surface course for a pipeline or the like. Instrument setup is made in response to an above-ground course definition marker such as a surveyor's stake or surveyor's rod. A double mirror pseudo periscope arrangement is used to enable optical signa…	What is claimed is: 1. Surface-referenced pipeline subterranean azimuth course-determining laser apparatus comprising the combination of: a first laser element disposed in a subterranean receptacle and generating subterranean receptacle-contained horizontally directed radiant energy emission at an output port thereof; a desired pipeline azimuth course marker element disposed at a surface referenc…	2000-03-07	2003-04-29	E21B47/022 | E21B47/02 | G01C15/00 | G01C1/00 | G01B11/26	E21B47/022	356/138 | 356/141.3 | 356/153	356/138	US6556287	1	-	-	-	2020-03-07	GOVERNMENT OF THE UNITED STATES OF AMERICA AS REPRESENTED BY THE SECRETARY OF THE AIR FORCE, THE	THE UNITED STATES OF AMERICA AS REPRESENTED BY THE SECRETARY OF THE AIR FORCE	DENNIS, RONALD W.	1	0	2	2011-06-21 | -EXPIRED DUE TO FAILURE TO PAY MAINTENANCE FEE | US | 2011-05-30 | -INFORMATION ON STATUS: PATENT DISCONTINUATION | US | 2011-04-29 | -LAPSE FOR FAILURE TO PAY MAINTENANCE FEES | US | 2010-12-06 | MAINTENANCE FEE REMINDER MAILED | US | 2006-06-09 | +FEE PAYMENT | US | 2000-03-27 | ASSIGNMENT | US	2011-06-21	Authorized invention	US6556287	1
US6785473	US09/519770	WDM network and WDM network device	Disclosed is a WDM network which has: a lightwave path which connects between clients and each of which is provided with an overhead, and a sub-network which is defined by dividing the WDM network. In this WDM network, the sub-network has a partial lightwave path to go through the sub-network, the overhead has a partial lightwave path supervisory control information region which is terminated at …	What is claimed is: 1. A WDM network having a plurality of nodes comprising: a lightwave path which connects between clients, each of which is provided with an overhead, and at least one sub-network containing a subset of said plurality of nodes; wherein said sub-network includes at least one partial lightwave path from a first node to a second node of said subset of said plurality of nodes, said…	2000-03-07	2004-08-31	H04J14/02 | H04J14/00 | H04B10/032 | H04B10/038 | H04B10/07 | H04B10/077 | H04B10/275 | H04B17/40 | H04J3/00 | H04J3/14 | H04L12/24 | H04L12/28 | H04L12/42 | H04L12/437 | H04L12/46	H04J14/02	398/79 | 370/242 | 370/243 | 370/245 | 370/246 | 370/248 | 370/506 | 370/535 | 398/10 | 398/12 | 398/13 | 398/16 | 398/17 | 398/19 | 398/20 | 398/31 | 398/33 | 398/4 | 398/45 | 398/5 | 398/50 | 398/56 | 398/57 | 398/59	398/79	CA2299974A1 | CA2299974C | JP2000307620A | JP3356111B2 | US6785473	5	JP	1999115484	1999-04-22	2020-03-07	NEC CORPORATION	NEC CORP.	SASAKI, SHINOBU | SHIRAGAKI, TATSUYA | NAKAMURA, SHINYA | YAMAZAKI, TAKASHI	4	8	8	2016-02-17 | +FEE PAYMENT | US | 2011-09-21 | +FEE PAYMENT | US | 2008-02-01 | +FEE PAYMENT | US | 2004-08-12 | INFORMATION ON STATUS: PATENT GRANT | US | 2000-03-07 | ASSIGNMENT | US	2020-03-07	Authorized invention	CA2299974A1 | CA2299974C | JP2000307620A | JP3356111B2 | US6785473	5
US6594428	US09/520481	Dispersion compensating optical transmission line and system	A dispersion compensating optical transmission line comprises a plurality of optical transmission fibers for transmitting signal light, at least one first dispersion compensator disposed at a first dispersion compensating cycle for compensating an accumulated chromatic dispersion of the signal light so that an average chromatic dispersion is equal to a first desired value, and a plurality of seco…	What is claimed is: 1. A dispersion compensating optical transmission line comprising: a plurality of optical transmission fibers for transmitting signal light; at least one first dispersion compensator disposed at a first dispersion compensating cycle for compensating an accumulated chromatic dispersion of the signal light so that a first average chromatic dispersion is equal to a first desired …	2000-03-08	2003-07-15	H04B10/18 | H04J14/00 | H04B10/2507 | H04B10/2519 | H04B10/2525 | H04B10/2557 | H04J14/02 | G02B6/16 | G02B6/26	H04B10/18	385/123 | 385/24 | 385/27	385/123	EP1035671A2 | EP1035671A3 | JP2000261377A | JP3567782B2 | US6594428	5	JP	1999062344	1999-03-09	2020-03-08	KDD CORPORATION AND KDD SUBMARINE CABLE SYSTEMS, INC., JOINTLY	KDD CORPORATION | KDD SUBMARINE CABLE SYSTEMS INC.	TANAKA, KEIJI | TSURITANI, TAKEHIRO | EDAGAWA, NOBORU | SUZUKI, MASATOSHI	4	8	8	2007-09-04 | -EXPIRED DUE TO FAILURE TO PAY MAINTENANCE FEE | US | 2007-08-13 | -INFORMATION ON STATUS: PATENT DISCONTINUATION | US | 2007-07-15 | -LAPSE FOR FAILURE TO PAY MAINTENANCE FEES | US | 2007-01-31 | MAINTENANCE FEE REMINDER MAILED | US | 2000-04-17 | ASSIGNMENT | US	2007-09-04	Authorized invention	EP1035671A2 | EP1035671A3 | JP2000261377A | JP3567782B2 | US6594428	5
US6690890	US09/520772	Single fiber Sagnac interferometer based secure communication system	The system includes a generally broadband, low coherence length light source that injects light into a fiber beamsplitter that is used to generate counterpropagating light beams in a Sagnac loop. The loop includes two facing fiber beamsplitters connected together at differing length inner legs, with one of the output legs of the second beamsplitter usually being connected to a in place optical fi…	What is claimed is: 1. An optical secure communication system including: a light source which produces a first light beam that has: a coherence length; a first beamsplitter positioned to receive the first light beam and split it into second and third light beams; a second beamsplitter positioned to receive the second and third light beams and split the second light beam into fourth and fifth ligh…	2000-03-08	2004-02-10	H04B10/142 | H04B10/145 | H04B10/152 | H04B10/155 | H04B10/00 | H04B10/12 | G02B6/00 | G02B6/42 | G02B6/26	H04B10/142	398/149 | 385/11 | 385/32 | 385/39 | 398/140 | 398/141 | 398/142 | 398/188 | X/398140 | X/398141 | X/398142 | X/398188	398/149	US6690890	1	US	60/123712	1999-03-10	2020-03-08	NAGANO KEIKI CO., LTD.	UDD ERIC | MORRELL MICHAEL M. | SNAWERDT III PETER F.	UDD, ERIC | MORRELL, MICHAEL M. | SNAWERDT, III, PETER F.	3	0	1	2015-06-26 | +FEE PAYMENT | US | 2011-07-07 | +FEE PAYMENT | US | 2008-07-29 | ASSIGNMENT | US | 2008-07-29 | ASSIGNMENT | US | 2008-07-29 | ASSIGNMENT | US | 2007-07-26 | +FEE PAYMENT | US | 2004-01-22 | INFORMATION ON STATUS: PATENT GRANT | US	2020-03-08	Authorized invention	US60123712P0 | US6690890	2
US6469649	US09/520912	Narrowband analog to digital converter with suppressed second-order distortion	An apparatus for digitizing an analog electrical signal comprises a linearized sampler having an analog electrical input and a sampling input, a bandpass filter having a center frequency of at least half of the quantization rate of a quantizer in communication with the sampler, and the quantizer in communication with the bandpass filter. The linearized sampler in one embodiment is a linearized op…	We claim: 1. An apparatus for digitizing a narrowband analog electrical signal, the apparatus comprising: a) a linearized sampler, the sampler having an analog electrical input and a sampler output, the sampler sampling the narrowband analog electrical signal; b) a bandpass filter having a bandpass input in communication with the sampler output and having a bandpass output, wherein the bandpass f…	2000-03-08	2002-10-22	H03M1/12	H03M1/12	341/155 | 341/143 | X/341143	341/155	US6469649	1	-	-	-	2020-03-08	INSTITUTE OF TECHNOLOGY, MASSACHUSETTS	MASSACHUSETTS INSTITUTE OF TECHNOLOGY	HELKEY, ROGER | TWICHELL, JONATHAN	2	12	19	2014-12-09 | -EXPIRED DUE TO FAILURE TO PAY MAINTENANCE FEE | US | 2014-11-17 | -INFORMATION ON STATUS: PATENT DISCONTINUATION | US | 2014-10-22 | -LAPSE FOR FAILURE TO PAY MAINTENANCE FEES | US | 2014-05-30 | MAINTENANCE FEE REMINDER MAILED | US | 2010-04-22 | +FEE PAYMENT | US | 2006-03-28 | +FEE PAYMENT | US | 2000-07-03 | ASSIGNMENT | US | 2000-05-24 | ASSIGNMENT | US	2014-12-09	Authorized invention	US6469649	1
US6842467	US09/521639	Fiber optic laser transmitter with reduced near end reflections	A laser apparatus, which generates laser light to be transmitted through an optical transmission system includes a laser that emits light that is substantially linearly polarized, a housing in which the laser is mounted, and a quarter wave retarder plate. The quarter wave retarder plate is disposed so that the emitted laser light passes through the quarter wave retarder plate prior to transmissio…	1. A laser apparatus for generating laser light to be transmitted through an optical transmission system, comprising: a laser that emits light that is substantially linearly polarized when in use; a quarter wave retarder plate that is positioned with respect to the laser so that: light emitted by the laser is circularly polarized by the wave reader plate so as to have a predetermined handedness b…	2000-03-08	2005-01-11	G02B6/42 | H04B10/155 | H04B10/152 | H01S5/022 | H01S5/00 | H01S3/00 | H01S5/183 | H01S3/10	G02B6/42	372/27 | 385/11 | 385/35	372/27	AU2001262919A1 | US6842467 | WO2001067566A1	3	-	-	-	2020-03-08	II-VI DELAWARE, INC.	FINISAR CORPORATION	ARONSON, LEWIS B. | KANE, DANIEL S.	2	15	16	2020-04-01 | ASSIGNMENT | US | 2019-09-25 | ASSIGNMENT | US | 2019-09-25 | ASSIGNMENT | US | 2016-07-11 | +FEE PAYMENT | US | 2012-07-11 | +FEE PAYMENT | US | 2008-07-11 | +FEE PAYMENT | US | 2005-11-29 | CERTIFICATE OF CORRECTION | US | 2004-12-23 | INFORMATION ON STATUS: PATENT GRANT | US | 2000-03-08 | ASSIGNMENT | US	2020-03-08	Authorized invention	AU2001262919A1 | US6842467 | WO2001067566A1	3
US6502997	US09/522426	Connector and cable having transducer and receiver for optical transmission	An optical fiber connector and cable having a transducer and a receiver for optical transmission is provided. The optical fiber connector includes an optical fiber cable, and first and second connectors. The first connector has a transducer for controlling data transmission, and is connected to one end of the optical fiber cable. The second connector has a receiver for controlling data reception,…	What is claimed is: 1. An optical fiber connector and cable comprising: an optical fiber cable for transferring data in the form of optical signals; a first connector having a first transceiver for controlling data transmission and reception, the first connector connected to a first end of the optical fiber cable; and a second connector having a second transceiver for controlling data transmissio…	2000-03-09	2003-01-07	H04B10/00 | G02B6/32 | G02B6/42 | G02B6/38 | G02B6/36	H04B10/00	385/88 | 385/89 | 385/90	385/88	KR100652355B1 | KR1020000062142A | US6502997	3	KR | KR	1019990045857 | 1019990007914	1999-10-21 | 1999-03-10	2020-03-09	SAMSUNG ELECTRONICS, CO., LTD.	SAMSUNG ELECTRONICS CO., LTD.	LEE, BANG WON | HWI, KIM DO	2	25	45	2015-02-24 | -EXPIRED DUE TO FAILURE TO PAY MAINTENANCE FEE | US | 2015-02-02 | -INFORMATION ON STATUS: PATENT DISCONTINUATION | US | 2015-01-07 | -LAPSE FOR FAILURE TO PAY MAINTENANCE FEES | US | 2014-08-15 | MAINTENANCE FEE REMINDER MAILED | US | 2010-06-25 | +FEE PAYMENT | US | 2006-06-09 | +FEE PAYMENT | US | 2003-06-24 | CERTIFICATE OF CORRECTION | US | 2000-03-09 | ASSIGNMENT | US	2015-02-24	Authorized invention	KR100652355B1 | KR1020000062142A | US6502997	3
US6485481	US09/523191	Catheter system	A catheter system comprising a catheter including a tip having a distal opening, a first opening, and an insertion wire lumen extending from the distal opening to the first opening provided on a surface of the catheter, and an insertion wire having a length substantially smaller than a length dimension of the catheter. The catheter system in accordance with the present invention may include a sen…	I claim: 1. Catheter system comprising: a catheter including a tip having a distal opening, a first opening, and an insertion lumen extending from said distal opening to said first opening, said first opening being provided on a surface of said catheter; and an insertion wire having a length of less than 40 cm. 2. Catheter system of claim 1, wherein said insertion wire has a length of less than 2…	2000-03-10	2002-11-26	A61M25/00 | A61M25/09	A61M25/00	604/523 | 604/264 | 604/528 | X/604164 | X/604264 | X/604528	604/523	DE19734220A1 | DE19734220C2 | DE59813222D1 | EP0930911A1 | EP0930911B1 | ES2251100T3 | JP2000514702A | JP3553088B2 | US6224585 | US6485481 | WO1999007429A1	11	DE	19734220	1997-08-07	2018-08-07	PULSION MEDICAL SYSTEMS AG	PULSION MEDICAL SYSTEMS AG	PFEIFFER, ULRICH	1	16	28	2011-01-18 | -EXPIRED DUE TO FAILURE TO PAY MAINTENANCE FEE | US | 2010-12-27 | -INFORMATION ON STATUS: PATENT DISCONTINUATION | US | 2010-11-26 | -LAPSE FOR FAILURE TO PAY MAINTENANCE FEES | US | 2010-07-05 | MAINTENANCE FEE REMINDER MAILED | US | 2006-05-08 | +FEE PAYMENT | US | 2001-02-26 | ASSIGNMENT | US | 2000-07-18 | ASSIGNMENT | US	2011-01-18	Authorized invention	DE19734220A1 | DE19734220C2 | DE59813222D1 | EP0930911A1 | EP0930911B1 | ES2251100T3 | JP2000514702A | JP3553088B2 | US6224585 | US6485481 | WO1999007429A1	11
US6585684	US09/522759	Automated system for the radiation treatment of a desired area within the body of a patient	A system comprising a microprocessor-controlled transfer device and a separate catheter for intraluminal treatment of a selected site in a body of a patient by at least one treating element advanced from a removable treating element cartridge received in the transfer device into a lumen of the separate catheter by means of pressurized fluid controlled by a fluid control switch moveable between se…	That which is claimed: 1. In a transfer device used for the intraluminal treatment of a selected site in a body by means of a separable catheter adapted for intraluminal positioning in the body, the transfer device being external to the body and having a lumen for storing at least one treating element, the treating element being moved from the transfer device into the catheter by means of pressur…	2000-03-10	2003-07-01	A61N5/10 | G21K5/00 | A61M36/04 | G21K5/02 | A61M31/00	A61N5/10	604/65 | 604/131 | X/604131	604/65	AT369182T | AU2001243538A1 | AU2001243538B2 | BRPI0109133A2 | CA2402010A1 | CA2402010C | CA2592966A1 | CN1419462A | DE60129798D1 | DE60129798T2 | EP1265673A1 | EP1265673A4 | EP1265673B1 | HK1050863A | HK1056127A | JP2003526485A | MXPA02008824A | US20040044305A1 | US6585684 | US6863658 | WO2001068183A1	21	US	60/113406	1998-12-22	2019-12-22	BEST VASCULAR, INC.	NOVOSTE CORPORATION	HUGHETT, JAMES DAVID | CLAY, BRADFORD G. | KNODEL, BRYAN DALE	3	1	1	2015-03-04 | +SURCHARGE FOR LATE PAYMENT | US | 2015-03-04 | +FEE PAYMENT | US | 2015-02-06 | MAINTENANCE FEE REMINDER MAILED | US | 2011-04-01 | +FEE PAYMENT | US | 2011-04-01 | +SURCHARGE FOR LATE PAYMENT | US | 2011-02-07 | MAINTENANCE FEE REMINDER MAILED | US | 2006-12-29 | +FEE PAYMENT | US | 2006-03-21 | ASSIGNMENT | US | 2003-06-12 | INFORMATION ON STATUS: PATENT GRANT | US | 2000-11-06 | …	2019-12-22	Authorized invention	AT361771T | AT369182T | AU2000027101A1 | AU2001243538A1 | AU2001243538B2 | AU755009B2 | BRPI0109133A2 | BRPI9916408A2 | CA2353096A1 | CA2353096C | CA2402010A1 | CA2402010C | CA2592966A1 | CA2634616A1 | CA2634619A1 | CA2634649A1 | CA2635958A1 | CN1331611A | CN1419462A | DE60129798D1 | DE60129798T2 | DE69936063D1 | DE69936063T2 | EP1140274A1 | EP1140274A4 | EP1140274B1 | EP1265673A1 | EP1265673A4 |…	54
US6661975	US09/522802	Multi-rate variable duty cycle modem for use in an optical communication system	An optical communication system (20) is provided for transmitting a multi-rate data signal between a transmitter (22) and a receiver (24) in a power efficient manner. The optical communication system (20) includes an optical source (32) that supplies an optical carrier signal; an encoder (44) that receives and encodes a data signal; an external phase modulator (42) that modulates the optical carr…	What is claimed is: 1. An optical communication system for transmitting a multi-rate data signal between a transmitter and a receiver, said data signal having a variable data rate, the transmitter comprising: an optical source for providing an optical carrier signal; an encoder for receiving the data signal and encoding the data signal into an encoded data signal, said encoded data signal being e…	2000-03-10	2003-12-09	H04B10/105 | H04B10/118 | H04B10/16	H04B10/105	398/180 | 398/177 | 398/183 | 398/189 | 398/201 | 398/37 | X/398177 | X/398183 | X/398189 | X/398201	398/180	US6661975	1	-	-	-	2020-03-10	TRW INC.	NORTHROP GRUMMAN CORPORATION	HALL, DENNIS M. | DELONG, RAYMOND K. | HEFLINGER, DONALD G. | TANNER, PETER M.	4	6	10	2015-06-05 | +FEE PAYMENT | US | 2011-06-03 | +FEE PAYMENT | US | 2010-02-10 | ASSIGNMENT | US | 2010-02-10 | ASSIGNMENT | US | 2009-11-30 | ASSIGNMENT | US | 2009-11-30 | ASSIGNMENT | US | 2007-06-11 | +FEE PAYMENT | US | 2003-11-20 | INFORMATION ON STATUS: PATENT GRANT | US | 2003-02-12 | ASSIGNMENT | US | 2003-02-12 | ASSIGNMENT | US | 2000-03-10 | ASSIGNMENT | US	2020-03-10	Authorized invention	US6661975	1
US6317240	US09/523190	System for and a method of compensating polarization dispersion in an optical transmission system	To increase the bit rate and distance of transmission of data by optical fiber, the system compensates polarization dispersion of the link by means of a polarization controller, a differential delay generator for generating a differential delay between two orthogonal polarization modes and a control unit for the polarization controller. It further includes a chromatic dispersion compensator inser…	What is claimed is: 1. A compensator system for an optical transmission system including a transmitter terminal adapted to output a polarized optical signal, a transmission optical fiber, possibly optical amplifiers and a receiver terminal, the compensator system including a first polarization dispersion compensator including: a polarization controller, a differential delay generator for generati…	2000-03-10	2001-11-13	H04B10/18 | H04B10/2507 | H04B10/2525 | H04J14/00 | H04J14/02 | H04B10/00	H04B10/18	398/147 | 385/11 | 398/148 | 398/152 | 398/161 | 398/9 | X/359156	398/147	AT330383T | CA2299635A1 | DE60028640D1 | DE60028640T2 | EP1041753A1 | EP1041753B1 | ES2265885T3 | FR2791835A1 | FR2791835B1 | JP2000312181A | JP4669103B2 | US6317240	12	FR	1999004058	1999-03-31	2020-03-10	ALCATEL	ALCATEL	PENNINCKX, DENIS | ROY, FABIEN	2	7	9	2014-09-30 | ASSIGNMENT | US | 2013-03-07 | +FEE PAYMENT | US | 2013-01-30 | ASSIGNMENT | US | 2013-01-30 | ASSIGNMENT | US | 2009-05-07 | +FEE PAYMENT | US | 2005-05-09 | +FEE PAYMENT | US | 2001-10-25 | INFORMATION ON STATUS: PATENT GRANT | US | 2000-03-10 | ASSIGNMENT | US	2020-03-10	Authorized invention	AT330383T | CA2299635A1 | DE60028640D1 | DE60028640T2 | EP1041753A1 | EP1041753B1 | ES2265885T3 | FR2791835A1 | FR2791835B1 | JP2000312181A | JP4669103B2 | US6317240	12
US6999659	US09/936469	Fiber transmission element for generating a chromatic dispersion	The invention describes a transmission component for producing chromatic dispersion which can be predetermined, havinga glass fiber optical waveguide in which it is possible to carry not only the LP01 fundamental mode but also at least one LPmn mode, andtwo pairs of Bragg gratings (gratings 1 and 2, as well as 3 and 4), of which at least one pair has chirped Bragg gratings, in which the first Bra…	1. A transmission component for producing normal and anormal chromatic dispersion which can be predetermined, comprising: a glass fiber optical waveguide structure to carry not only a fundamental mode, and two pairs of Bragg gratings, of which at least one pair has chirped Bragg gratings, in which a first Bragg grating in each said pair reflects an arriving light beam back to another Bragg gratin…	2000-03-11	2006-02-14	G02B6/34 | G02B6/02 | G02B6/13 | G02B6/14	G02B6/34	385/37 | 385/28	385/37	AT252242T | DE19911182A1 | DE19911182C2 | DE50004071D1 | EP1161699A1 | EP1161699B1 | JP2002539469A | JP3728401B2 | US6999659 | WO2000054083A1 | WO2000054083A8	11	DE	19911182	1999-03-12	2020-03-11	TEKTRONIX MUNICH GMBH	THORLABS GMBH	NOWAK, WALTER | PEUPELMANN, JENS | SAUER, MICHAEL | BAUMANN, INGOLF | MEISSNER, JOHANN | PALME, DIETER | BANDEMER, ADALBERT	7	11	11	2014-04-08 | -EXPIRED DUE TO FAILURE TO PAY MAINTENANCE FEE | US | 2014-03-17 | -INFORMATION ON STATUS: PATENT DISCONTINUATION | US | 2014-02-14 | -LAPSE FOR FAILURE TO PAY MAINTENANCE FEES | US | 2013-09-27 | MAINTENANCE FEE REMINDER MAILED | US | 2009-08-10 | +FEE PAYMENT | US | 2004-06-10 | ASSIGNMENT | US | 2004-06-09 | ASSIGNMENT | US | 2004-04-30 | ASSIGNMENT | US | 2002-02-11 | ASSIGNMENT …	2014-04-08	Authorized invention	AT252242T | DE19911182A1 | DE19911182C2 | DE50004071D1 | EP1161699A1 | EP1161699B1 | JP2002539469A | JP3728401B2 | US6999659 | WO2000054083A1 | WO2000054083A8	11
US6461329	US09/524021	Infusion site leak detection system and method of using the same	An infusion leak detection system indicates that a fluid to be delivered into an individual's body has leaked near an infusion site. The infusion site is at a location where a delivery element, such as a cannula, needle, or the like, penetrates an individual's body. Preferably, one end of the delivery element is attached to a delivery device and the other end is inserted through an individual's s…	What is claimed is: 1. A leak detection system to detect the presence of a fluid to be delivered into an individual's body that has leaked near an infusion site, the leak detection system comprising: a delivery device adapted for attachment to the individual's body; a delivery element configured to penetrate the individual's body at the infusion site and establish fluid communication between the …	2000-03-13	2002-10-08	A61M5/168 | A61M5/142 | A61M5/00	A61M5/168	604/111 | 604/151 | 604/180	604/111	AT347915T | AU2001245538A1 | CA2400689A1 | CA2400689C | DE60125149D1 | DE60125149T2 | EP1263488A2 | EP1263488B1 | JP2003526479A | JP3713239B2 | US20030009131A1 | US6461329 | US6752785 | WO2001068163A2 | WO2001068163A3	15	-	-	-	2020-03-13	MEDTRONIC MINIMED, INC.	MEDTRONIC MINIMED, INC.	VAN ANTWERP, WILLIAM P. | MOBERG, SHELDON B.	2	12	79	2014-04-08 | +FEE PAYMENT | US | 2010-03-23 | +FEE PAYMENT | US | 2006-03-28 | +FEE PAYMENT | US | 2002-09-19 | INFORMATION ON STATUS: PATENT GRANT | US | 2002-01-18 | ASSIGNMENT | US | 2000-03-13 | ASSIGNMENT | US	2020-03-13	Authorized invention	AT347915T | AU2001245538A1 | CA2400689A1 | CA2400689C | DE60125149D1 | DE60125149T2 | EP1263488A2 | EP1263488B1 | JP2003526479A | JP3713239B2 | US20030009131A1 | US6461329 | US6752785 | WO2001068163A2 | WO2001068163A3	15
US6361180	US09/524225	Light diffusing apparatus using light guide	A light diffusing apparatus using light guide comprises at least first light guide portion for light leakage, second light guide portion solely for light transmission; and third light guide portion for an optical communication with first and second light guide portion. The first light guide portion has first end (or side surface) and second light guide portion has second end which is optically op…	What is claimed is: 1. A light diffusing apparatus using light guide comprising: (a) a first light guide portion being integrally formed with a second light guide portion and a third light guide portion, said first light guide portion having a first end which is opposed to a second end of said second light guide portion and said third light guide portion being curved; (b) said first light guide p…	2000-03-13	2002-03-26	F21V8/00 | G01D11/28	F21V8/00	362/616 | 362/551 | 362/554 | X/362551 | X/362554	362/616	US6361180	1	-	-	-	2017-02-25	IIMURA KEIJI	IIMURA KEIJI	IIMURA, KEIJI	1	17	36	2006-05-23 | -EXPIRED DUE TO FAILURE TO PAY MAINTENANCE FEE | US | 2006-04-26 | -INFORMATION ON STATUS: PATENT DISCONTINUATION | US | 2006-03-27 | -LAPSE FOR FAILURE TO PAY MAINTENANCE FEES | US | 2005-10-12 | MAINTENANCE FEE REMINDER MAILED | US	2006-05-23	Authorized invention	US5913594 | US6036329 | US6039452 | US6361180	4
US6302595	US09/525304	Optical transmission system	An optical transmission system for coupling light from LED mounted on circuit boards includes a flexible light pipe that is bonded to a lens unit at one end and receives a fitting base at the other end. The lens unit is made to be pressed into and held in a hole in a panel and receive the light pipe through its rear structure. The fitting base may be shaped to be plugged into a circuit board over…	What is claimed is: 1. An optical transmission system for coupling light from a printed circuit board to a remote panel having an opening through which the light is to be transmitted, comprising: an elongated flexible light pipe having a light entrance and a light exit end; a lens unit having a light transmitting end wall defining a lens, a rearwardly facing shoulder for abutting a surface surrou…	2000-03-14	2001-10-16	G02B6/32 | G02B6/36 | G02B6/42	G02B6/32	385/88 | 385/93	385/88	US6302595	1	-	-	-	2020-03-14	BIVAR	BIVAR, INC.	VILGIATE, ANTHONY W. | DIENST, RICHARD L.	2	3	6	2013-02-07 | +FEE PAYMENT | US | 2009-04-15 | +FEE PAYMENT | US | 2005-03-15 | +FEE PAYMENT | US | 2002-03-26 | CERTIFICATE OF CORRECTION | US | 2001-09-27 | INFORMATION ON STATUS: PATENT GRANT | US | 2000-03-14 | ASSIGNMENT | US	2020-03-14	Authorized invention	US6302595	1
US6396574	US09/524156	Apparatus for measuring the wavelength, optical power and optical signal-to-noise ratio of each optical signal in wavelength-division multiplexing optical communication	An apparatus for measuring the wavelength, optical power, and an optical signal-to-noise ratio (OSNR) of each optical signal in wavelength-division-multiplexing optical communication includes: elements for splitting a part of wavelength-division-multiplexed (WDM) signals, elements for amplifying the WDM signals and generating spontaneous emission light simultaneously, elements for reflecting a pr…	What we claim: 1. An apparatus for measuring a wavelength, optical power, and an optical signal-to-noise ratio (OSNR) of each optical signal in wavelength-division-multiplexing optical communication, comprising: means for splitting a part of wavelength-division-multiplexed (WDM) optical signals; means for amplifying said WDM optical signals and generating spontaneous emission light simultaneously…	2000-03-14	2002-05-28	G01J1/42 | G01J9/00 | G02B6/34 | H04B10/08 | G01J9/02 | G01N21/00	G01J1/42	356/73.1 | 356/73.1	356/73.1	US6396574	1	KR | KR	1019990034512 | 1019990008593	1999-08-20 | 1999-03-15	2020-03-14	KOREA ADVANCED INSTITUTE SCIENCE AND TECHNOLOGY	KOREA ADVANCED INSTITUTE SCIENCE AND TECHNOLOGY	LEE, CHANG HEE | SHIN, SANG YUNG | CHU, KWANG UK	3	10	11	2014-07-15 | -EXPIRED DUE TO FAILURE TO PAY MAINTENANCE FEE | US | 2014-06-23 | -INFORMATION ON STATUS: PATENT DISCONTINUATION | US | 2014-05-28 | -LAPSE FOR FAILURE TO PAY MAINTENANCE FEES | US | 2014-01-03 | MAINTENANCE FEE REMINDER MAILED | US | 2009-10-28 | +FEE PAYMENT | US | 2005-11-04 | +FEE PAYMENT | US | 2000-03-14 | ASSIGNMENT | US	2014-07-15	Authorized invention	KR100292809B1 | KR100317140B1 | KR1020000060364A | KR1020010018530A | US6396574	5
US6340831	US09/525222	Photodiode and photodiode module	A photodiode which senses only lambd2 without WDM in optical communication systems containing two signals of different wavelengths lambd1 and lambd2. The photodiode has a filter layer whose band gap wavelength lambdg satisfies an inequality of lambd1<lambdg<lambd2 for annihilating lambd1. For vanishing tails of signals, the peripheral pn-junction is formed around the central pn-junction. In the c…	What we claim is: 1. A photodiode module including optical transmission media and a photodiode chip for sensing light having a second wavelength of .lambda.2 longer than a first wavelength of .lambda.1 in an optical communication arrangement using light having wavelengths .lambda.1 and .lambda.2, comprising: a first conductive-type p- or n-type semiconductor substrate; a first conductive-type lig…	2000-03-14	2002-01-22	H01L27/142 | H01L31/042 | H01L27/148 | H01L29/768 | H01L31/06	H01L27/142	257/461 | 257/233 | X/257233	257/461	US6043550 | US6340831	2	JP | JP	1998205067 | 1997256107	1998-07-21 | 1997-09-03	2018-09-03	SUMITOMO ELECTRIC INDUSTRIES, LTD.	SUMITOMO ELECTRIC INDUSTRIES, LTD.	KUHARA, YOSHIKI | NAKANISHI, HIROMI | TERAUCHI, HITOSHI	3	6	13	2014-03-11 | -EXPIRED DUE TO FAILURE TO PAY MAINTENANCE FEE | US | 2014-02-17 | -INFORMATION ON STATUS: PATENT DISCONTINUATION | US | 2014-01-22 | -LAPSE FOR FAILURE TO PAY MAINTENANCE FEES | US | 2013-08-30 | MAINTENANCE FEE REMINDER MAILED | US | 2009-06-24 | +FEE PAYMENT | US | 2005-06-28 | +FEE PAYMENT | US | 2000-03-14 | ASSIGNMENT | US	2014-03-11	Authorized invention	EP0901170A1 | JP1999083619A | JP2000036615A | JP3419312B2 | JP3734939B2 | US6043550 | US6340831	7
US6634807	US09/525188	Optical transmission system including performance optimization	Vulnerability of an optical network to channel impairments or the like, is addressed by utilizing real-time monitoring and control of prescribed optical channel impairments. The impairments are compensated for by employing an optimization process in the optical network such that the optical signals from the source or sources of the impairments are controllably adjusted at any particular node in t…	What is claimed is: 1. A method for use in an optical transmission system for optimizing optical channel performance comprising the steps of: (a) selecting a received prescribed optical channel having a prescribed optical wavelength; (b) a first step of evaluating a predetermined transmission performance metric of said selected prescribed optical channel; (c) a first step of determining if said p…	2000-03-14	2003-10-21	H04J14/02 | H04B10/08 | H04B10/04 | H04B10/06 | H04B10/14 | H04B10/20 | H04L12/42	H04J14/02	398/9 | 398/10 | 398/15	398/9	AU2001024914A1 | CA2337558A1 | CN1313679A | DE60130699D1 | DE60130699T2 | EP1134925A2 | EP1134925A3 | EP1134925B1 | JP2001298417A | JP2001298417A5 | US6634807	11	-	-	-	2020-03-14	LUCENT TECHNOLOGIES INC.	LUCENT TECHNOLOGIES INC.	AL-SALAMEH, DANIEL YOUSEF | LEVY, DAVID STUART	2	6	11	2016-09-21 | +FEE PAYMENT | US | 2016-09-21 | +SURCHARGE FOR LATE PAYMENT | US | 2016-04-29 | MAINTENANCE FEE REMINDER MAILED | US | 2015-12-08 | -EXPIRED DUE TO FAILURE TO PAY MAINTENANCE FEE | US | 2015-11-16 | -INFORMATION ON STATUS: PATENT DISCONTINUATION | US | 2015-10-21 | -LAPSE FOR FAILURE TO PAY MAINTENANCE FEES | US | 2015-05-29 | MAINTENANCE FEE REMINDER MAILED | US | 2014-10-09 | ASSI…	2020-03-14	Authorized invention	AU2001024914A1 | CA2337558A1 | CN1313679A | DE60130699D1 | DE60130699T2 | EP1134925A2 | EP1134925A3 | EP1134925B1 | JP2001298417A | JP2001298417A5 | US6634807	11
US6571367	US09/525648	Method and apparatus connecting between a fiber channel and a cache memory	A method and apparatus for connecting between a serial fibre channel link and a global memory provide a bidirectional high throughput path for enabling reliable communications and translation from the fibre channel format to the format required by the global memory. The apparatus includes, in series from the fibre channel link, a bidirectional physical interface, a bidirectional conversion circui…	What is claimed is: 1. Apparatus for connecting between a serial fibre channel link and a global memory comprising: a bidirectional physical interface for terminating the fibre channel link at a first port and an electrical interface signal a second port, a bidirectional conversion circuitry connected to the second port for connecting between the electrical interface signal and a PCI data signal,…	2000-03-15	2003-05-27	G06F11/10	G06F11/10	714/763 | 714/E11.032	714/763	US6571367	1	-	-	-	2020-03-15	EMC IP HOLDING COMPANY LLC	EMC CORPORATION	MANO, OREN | WILSON, PAUL C.	2	7	9	2019-03-21 | ASSIGNMENT | US | 2019-03-21 | ASSIGNMENT | US | 2016-09-29 | ASSIGNMENT | US | 2016-09-29 | ASSIGNMENT | US | 2016-09-21 | ASSIGNMENT | US | 2016-09-21 | ASSIGNMENT | US | 2016-09-21 | ASSIGNMENT | US | 2016-09-21 | ASSIGNMENT | US | 2014-11-27 | +FEE PAYMENT | US | 2010-11-29 | +FEE PAYMENT | US | 2006-11-27 | +FEE PAYMENT | US | 2003-05-07 | INFORMATION ON STATUS: PATENT GRANT | U…	2020-03-15	Authorized invention	US6571367	1
US6795656	US09/526273	Optical transmission circuit using a semiconductor laser	An optical transmission circuit includes: a semiconductor laser; a drive circuit for supplying drive current to the semiconductor laser; a duty changing circuit for changing a duty value of an input data; a converting circuit for supplying a duty control signal to the duty changing circuit in order to adjust the duty value of the input data; and an adjusting circuit for supplying an optical power…	What is claimed is: 1. An optical transmission circuit comprising: a semiconductor laser; a drive circuit connected to the semiconductor laser for supplying drive current to the semiconductor laser in accordance with a drive circuit control signal provided to the drive circuit; a duty changing circuit connected to the drive circuit for receiving an input data and changing a duty value of the inpu…	2000-03-15	2004-09-21	H04B10/155 | H04B10/152 | H01S5/00 | H01S5/042 | H03G3/30 | H04B10/07 | H04B10/2507 | H04B10/40 | H04B10/50 | H04B10/556 | H04B10/564 | H04B10/60 | H04B10/67 | H04B10/69 | H04L25/02 | H04B10/04 | H01S3/00 | H01S3/13	H04B10/155	398/197 | 372/29.014 | 372/29.015 | 372/38.02 | 372/38.07 | 398/182 | 398/192 | 398/195 | 372/29.14 | 372/29.15 | 372/38.2 | 372/38.7	398/197	EP1041691A2 | EP1041691A3 | JP2000278221A | JP3644010B2 | US6795656	5	JP	1999085249	1999-03-29	2020-03-15	FUJITSU LIMITED	FUJITSU LIMITED	IKEUCHI, TADASHI | TOCHIO, YUJI | TAKAUJI, TOSHIYUKI	3	7	11	2016-11-08 | -EXPIRED DUE TO FAILURE TO PAY MAINTENANCE FEE | US | 2016-10-17 | -INFORMATION ON STATUS: PATENT DISCONTINUATION | US | 2016-09-21 | -LAPSE FOR FAILURE TO PAY MAINTENANCE FEES | US | 2016-04-29 | MAINTENANCE FEE REMINDER MAILED | US | 2011-09-22 | +FEE PAYMENT | US | 2008-02-21 | +FEE PAYMENT | US | 2000-03-15 | ASSIGNMENT | US	2016-11-08	Authorized invention	EP1041691A2 | EP1041691A3 | JP2000278221A | JP3644010B2 | US6795656	5
US6594044	US09/526194	Apparatus and method for automatic port identity discovery in heterogenous optical communications systems	In an optical telecommunications network in accordance with the principles of the present invention, a link connection undergoes an automatic port recognition process, whereby the port binding information for the link is detected, recorded and shared with the network elements connected by the link, before the link is used to transmit bearer traffic. One of a group of optical network elements that…	What is claimed is: 1. An optical network element comprising; a port for connection to another optical network element; means for determining whether the optical network element is a leader or non-leader network element; and an out of band channel for communication with one or more optical network elements, the out of band channel configured to transmit a request for port identification and to re…	2000-03-15	2003-07-15	H04Q11/00 | H04B10/20 | H04L12/28 | H04B10/08	H04Q11/00	398/58 | X/359110	398/58	AT515892T | AU2001026475A1 | CA2334159A1 | CN1324152A | EP1134998A2 | EP1134998A3 | EP1134998B1 | JP2001308888A | JP2001308888A5 | JP3782310B2 | US6594044	11	-	-	-	2020-03-15	LUCENT TECHNOLOGIES, INC.	LUCENT TECHNOLOGIES INC.	BUCHANAN, WILLIAM M. | CAO, YANG | SUREK, STEVEN A.	3	6	11	2015-01-08 | +FEE PAYMENT | US | 2014-10-09 | ASSIGNMENT | US | 2013-03-07 | ASSIGNMENT | US | 2011-01-07 | +FEE PAYMENT | US | 2006-12-26 | +FEE PAYMENT | US | 2003-06-26 | INFORMATION ON STATUS: PATENT GRANT | US | 2000-03-15 | ASSIGNMENT | US	2020-03-15	Authorized invention	AT515892T | AU2001026475A1 | CA2334159A1 | CN1324152A | EP1134998A2 | EP1134998A3 | EP1134998B1 | JP2001308888A | JP2001308888A5 | JP3782310B2 | US6594044	11
US20020175267A1	US09/525405	Direct imaging system for emission microscopy	A direct imaging system detects and locates photon emissions from an circuit which is known as the device under test. This direct imaging system includes an imaging head and stabilizers. The stabilizers securely couple the direct imaging system to a tester and prevents tester vibrations from reaching the imaging head. The imaging head includes an imager which detects and locates photon emissions …	What is claimed is: 1. An apparatus for analyzing a device, the apparatus comprising: a. a sensor configured for detecting photon emissions from the device; b. a taper coupled to the sensor for directing the photon emissions from the device to the sensor, wherein the photon emissions are directly transmitted from the taper to the sensor. 2. The apparatus according to claim 1 wherein the sensor is…	2000-03-15	2002-11-28	H01L27/00 | H01L27/148	H01L27/00	250/208.1 | 257/E27.15 | 257/E27.151 | 257/E27.150	250/208.1	US20020175267A1	1	-	-	-	-	THE MICROMANIPULATOR CO., INC.	WATSON ROBERT MALCOLM | CHAUDHRY HASEEB R.	WATSON, ROBERT MALCOLM JR. | CHAUDHRY, HASEEB R.	2	0	5	2003-09-29 | -INFORMATION ON STATUS: APPLICATION DISCONTINUATION | US | 2003-05-27 | ASSIGNMENT | US | 2000-03-20 | ASSIGNMENT | US	2003-09-29	Invention application	US20020175267A1	1
US6314163	US09/527087	Hybrid universal broadband telecommunications using small radio cells interconnected by free-space optical links	Diverse communication terminals attach via broadband radio to a communications network at any of typically three hierarchical cell sizes increasing from, typically, a single building to a city to a region. Almost all telecommunications traffic transpires, however, within lowest-level "picocells 1" to and from low cost "base stations 11" that have typically one radio transceiver 111, four optical …	What is claimed is: 1. A telecommunications apparatus comprising: a communications switch; a first transceiver, electrically connected to the communications switch, for first wirelessly telecommunicating externally to the apparatus by first signals over a plurality of first paths; a second, optical, transceiver, also electrically connected to the communications switch, for wirelessly telecommunic…	2000-03-16	2001-11-06	H04B10/10 | H04B10/12 | H04Q7/36 | H04Q7/24 | H04Q7/38 | H04B10/11 | H04B10/112 | H04B10/2575 | H04W16/32 | H04W36/04	H04B10/10	379/56.2 | 398/115 | 398/118 | 398/126 | 398/70 | 398/9 | 455/449 | X/455449 | X/359109 | X/359152 | 379/56.2	379/56.2	AU1998062473A1 | BRPI9806963A2 | CA2278525A1 | CA2278525C | EP0962107A2 | EP0962107A4 | JP2002516050A | JP2002516050A5 | US20020181444A1 | US6049593 | US6314163 | WO1998032250A2 | WO1998032250A3	13	US	60/035698	1997-01-17	2017-12-19	THE REGENTS OF THE UNIVERSITY OF CALIFORNIA	THE REGENTS OF THE UNIVERSITY OF CALIFORNIA	ACAMPORA, ANTHONY	1	38	54	2013-05-06 | +FEE PAYMENT | US | 2009-05-06 | +FEE PAYMENT | US | 2007-08-21 | CERTIFICATE OF CORRECTION | US | 2007-07-17 | ASSIGNMENT | US | 2006-01-24 | CERTIFICATE OF CORRECTION | US | 2005-05-06 | +FEE PAYMENT | US | 2001-10-18 | INFORMATION ON STATUS: PATENT GRANT | US	2017-12-19	Authorized invention	AU1998062473A1 | AU2002301943A1 | BRPI9806963A2 | CA2278525A1 | CA2278525C | EP0962107A2 | EP0962107A4 | IL130947D0 | JP2002516050A | JP2002516050A5 | US20020181444A1 | US60035698P0 | US6049593 | US6314163 | WO1998032250A2 | WO1998032250A3	16
US6607311	US09/527040	Method and system of transmitting optical signals generated by multi-line sources via WDM optical network	A transmission of optical signals generated by multi-line optical sources is provided via multichannel WDM optical network. Each multi-line optical source generates optical spectral lines within designated spectral range associated with the spectral window allocated for corresponding WDM channel, and comprises a plurality of spectral lines. Spectral lines are substantially narrower than the spect…	What is claimed is: 1. A method of transmitting optical signals generated by multi-line source via WDM multi-channel optical network, comprising the steps of: generating light within plurality of designated spectral ranges .DELTA..OMEGA. of respective plurality of WDM optical channels, each said designated spectral range .DELTA..OMEGA. comprising N spectral lines, wherein N is an integer greater …	2000-03-16	2003-08-19	H04B10/152 | H04B10/155 | H04J14/02	H04B10/152	398/79 | 398/142 | 398/144 | 398/50 | 398/81 | 398/83	398/79	US6607311 | WO2001071959A2 | WO2001071959A3	3	-	-	-	2020-03-16	FUTUREWEI TECHNOLOGIES, INC.	OPTIMIGHT COMMUNICATIONS, INC.	FISHMAN, ILYA M. | BAI, YU SHENG | SNEH, ANAT Z.	3	20	25	2015-02-04 | +FEE PAYMENT | US | 2013-06-04 | CERTIFICATE OF CORRECTION | US | 2011-01-21 | +FEE PAYMENT | US | 2007-01-26 | +FEE PAYMENT | US | 2004-01-06 | CERTIFICATE OF CORRECTION | US | 2003-07-31 | INFORMATION ON STATUS: PATENT GRANT | US | 2002-03-22 | ASSIGNMENT | US | 2000-03-16 | ASSIGNMENT | US	2020-03-16	Authorized invention	US6607311 | WO2001071959A2 | WO2001071959A3	3
US6208795	US09/527022	Optical waveguide isolator	An optical waveguide isolator for use in an optical communication system is disclosed. The optical waveguide isolator comprises a semiconductive light amplifier structure including a semiconductor substrate of first conductivity type having a surface of a layer to be formed thereon, a first cladding layer of first conductivity type formed on the substrate, an active layer formed on the first clad…	What is claimed is: 1. An optical isolator comprising a semiconductive light amplifier structure including a semiconductor substrate of first conductivity type having a surface of a layer to be formed thereon, a first cladding layer of first conductivity type formed on the substrate, an active layer formed on the first cladding layer, a second cladding layer of the second conductivity type opposi…	2000-03-16	2001-03-27	G02F1/095 | G02F1/01 | G02B6/12 | G02B27/28 | H01S5/00 | H01S5/026 | H01S5/50 | G02B6/10	G02F1/095	385/131 | 257/11	385/131	CA2300787A1 | CA2300787C | DE60038998D1 | EP1039330A2 | EP1039330A3 | EP1039330B1 | JP2000266947A | JP3054707B1 | US6208795	9	JP	1999075746	1999-03-19	2020-03-16	UNIVERSITY OF TOKYO, THE	SUGIMURA INTERNATIONAL PATENT & TRADEMARK AGENCY BUREAU	NAKANO, YOSHIAKI | TAKENAKA, MITSURU	2	8	35	2013-05-14 | -EXPIRED DUE TO FAILURE TO PAY MAINTENANCE FEE | US | 2013-04-22 | -INFORMATION ON STATUS: PATENT DISCONTINUATION | US | 2013-03-27 | -LAPSE FOR FAILURE TO PAY MAINTENANCE FEES | US | 2012-11-05 | MAINTENANCE FEE REMINDER MAILED | US | 2008-09-23 | +FEE PAYMENT | US | 2004-09-24 | +FEE PAYMENT | US | 2000-07-06 | ASSIGNMENT | US	2013-05-14	Authorized invention	CA2300787A1 | CA2300787C | DE60038998D1 | EP1039330A2 | EP1039330A3 | EP1039330B1 | JP2000266947A | JP3054707B1 | US6208795	9
US6396967	US09/528297	Optoelectronic integrated circuit device	An optoelectronic integrated circuit device which has less signal damping and signal transmission loss is provided. The optoelectronic integrated circuit device of the present invention includes a first optoelectronic integrated circuit and a second optoelectronic integrated circuit. Each of the first optoelectronic integrated circuit and the second optoelectronic integrated circuit includes an e…	What is claimed is: 1. An optoelectronic integrated circuit device comprising: a first optoelectronic integrated circuit which includes an electric circuit unit, an optical output terminal unit having a plurality of light emitting elements connected to the electric circuit unit, and an optical input terminal unit having a plurality of light receiving elements connected to the electric circuit uni…	2000-03-17	2002-05-28	H01L25/16 | H01L31/16 | H01L31/12 | H01L27/15 | H04B10/2507 | H04B10/40 | H04B10/50 | H04B10/60 | H04B10/80 | G02B6/12	H01L25/16	385/14 | 257/E25.032 | 257/E31.103 | 385/131 | 385/39 | X/385131	385/14	DE10011537A1 | DE10011537B4 | JP2000269545A | JP4630409B2 | US6396967	5	JP	1999074474	1999-03-18	2020-03-17	FUJITSU LIMITED	FUJITSU, LIMITED	SUZUKI, OSAMU | WATANABE, TAKAYUKI	2	4	6	2013-10-30 | +FEE PAYMENT | US | 2009-10-28 | +FEE PAYMENT | US | 2005-11-04 | +FEE PAYMENT | US | 2002-05-10 | INFORMATION ON STATUS: PATENT GRANT | US | 2000-03-17 | ASSIGNMENT | US	2020-03-17	Authorized invention	DE10011537A1 | DE10011537B4 | JP2000269545A | JP2010045410A | JP4630409B2 | JP5056833B2 | US6396967	7
US6460766	US09/527995	Graphic symbols and method and system for identification of same	A system combines and integrates the graphic symbols of a document with spatial symbology. A scanning device, such as an optical scanner, and a microprocessor in communication with the scanning device enable a user to retrieve and manipulate desired sections of the document for later use or physical electronic production.	What is claimed is: 1. A system for recording and reproducing graphic symbols, the system comprising: an optical scanning device; a plurality of graphic symbols, the graphic symbols each including spatial symbology embedded within the graphic symbol for detection by the optical scanning device, wherein the spatial symbology is different from the graphic symbol; and a processor in communication wi…	2000-03-17	2002-10-08	G06K9/18 | G06K9/22 | G06K7/10 | G06K9/20	G06K9/18	235/454 | 235/453 | 235/494 | X/235453 | X/235494 | X/235462 | X/235472	235/454	US6460766	1	US	61/738813	1996-10-28	2016-10-28	OLSCHAFSKIE FRANCIS | CHASANOFF ALLAN	OLSCHAFSKIE FRANCIS | CHASANOFF ALLAN	OLSCHAFSKIE, FRANCIS | CHASANOFF, ALLAN	2	32	42	2014-11-25 | -EXPIRED DUE TO FAILURE TO PAY MAINTENANCE FEE | US | 2014-11-03 | -INFORMATION ON STATUS: PATENT DISCONTINUATION | US | 2014-10-08 | -LAPSE FOR FAILURE TO PAY MAINTENANCE FEES | US | 2014-05-16 | MAINTENANCE FEE REMINDER MAILED | US | 2010-02-25 | +FEE PAYMENT | US | 2006-04-07 | +FEE PAYMENT | US	2014-11-25	Authorized invention	US6460766 | US6616038	2
US6302203	US09/528334	Apparatus and method for communicating with devices positioned outside a liner in a wellbore	A downhole string includes a liner and devices positioned outside the liner. One or more control lines extend from the liner devices along the exterior of the liner to one or more connectors that provide connection points inside the liner. The one or more connectors may include electrical connectors (e.g., direct contact connectors), inductive connectors (e.g., inductive couplers), optical connec…	What is claimed is: 1. An apparatus for use in a well having a well surface and a wellbore lined with a liner, comprising: a device positioned outside the liner; a control line connected to the device and extending outside the liner; and a connector connected to the control line and providing a connecting point accessible from inside the liner below the well surface. 2. The apparatus of claim 1, …	2000-03-17	2001-10-16	E21B17/00 | E21B33/13 | E21B17/02 | E21B47/00 | E21B43/10 | E21B43/02 | E21B33/14 | E21B47/01 | E21B21/08	E21B17/00	166/250.01 | 166/250.15 | 166/313 | 166/53 | 166/65.1 | X/16625015 | X/166313 | 166/65.1 | 166/250.1	166/250.01	AU2001047232A1 | BRPI0108849A2 | BRPI0108849B1 | BRPI0117263A2 | BRPI0117263B1 | GB0218940D0 | GB2376966A | GB2376966B | NO20024418A | NO20024418D0 | NO20024418L | NO20062302A | NO20062302L | NO322317B1 | NO336373B1 | US20020000317A1 | US6302203 | US6378610 | WO2001071155A1	19	-	-	-	2020-03-17	SCHLUMBERGER TECHNOLOGY CORPORATION	SCHLUMBERGER TECHNOLOGY CORPORATION	RAYSSIGUIER, CHISTOPHE M. | JOHNSON, MICHAEL R. | PRINGLE, RONALD E. | BOOKER, JOHN A.	4	27	33	2013-03-06 | +FEE PAYMENT | US | 2009-03-18 | +FEE PAYMENT | US | 2005-03-23 | +FEE PAYMENT | US | 2001-09-27 | INFORMATION ON STATUS: PATENT GRANT | US	2020-03-17	Authorized invention	AU2001047232A1 | AU2001247232A1 | BRPI0108849A2 | BRPI0108849B1 | BRPI0117263A2 | BRPI0117263B1 | GB0218940D0 | GB2376966A | GB2376966B | NO20024418A | NO20024418D0 | NO20024418L | NO20062302A | NO20062302L | NO322317B1 | NO336373B1 | US20020000317A1 | US6302203 | US6378610 | WO2001071155A1	20
US6353498	US09/531123	All optical inverter/amplifier	The present invention provides an optical function device which is capable of inverting and amplifying an optical signal of the optical communication wavelength band, and executing operation of an image optical signal, and is operable in a wide temperature range, said optical function device composed of a light transmitting medium containing a rare earth element, comprising a portion thereof dope…	What is claimed is: 1. An all-optical inverter/amplifier comprised of a light transmitting medium containing at least one rare earth element, said light transmitting medium comprising: an OI portion doped with 1.times.10.sup.23 per 1 m.sup.3 or more of said at least one rare earth element for inverting an optical signal; and an OA portion doped with 1.times.10.sup.21 per 1 m.sup.3 or more of said…	2000-03-17	2002-03-05	G02F1/35 | G02F3/00 | H01S3/16 | H01S3/067 | H01S3/06 | G02F1/39 | H01S3/00	G02F1/35	359/341.1 | 359/244 | X/359244	359/341.1	EP1039336A2 | EP1039336A3 | JP2000275693A | US6353498	4	JP	1999116934	1999-03-20	2020-03-17	JAPAN SPACE FORUM, THE | TOYOTA JIDOSHA KABUSHIKI KAISHA | TOYOTA SCHOOL FOUNDATION | JAPAN AEROSPACE EXPLORATION AGENCY	NATIONAL SPACE DEVELOPMENT AGENCY OF JAPAN | THE JAPAN SPACE FORUM | TOYOTA SCHOOL FOUNDATION | TOYOTA JIDOSHA KABUSHIKI KAISHA	MAEDA, YOSHINOBU	1	3	10	2010-04-27 | -EXPIRED DUE TO FAILURE TO PAY MAINTENANCE FEE | US | 2010-04-05 | -INFORMATION ON STATUS: PATENT DISCONTINUATION | US | 2010-03-05 | -LAPSE FOR FAILURE TO PAY MAINTENANCE FEES | US | 2009-10-12 | MAINTENANCE FEE REMINDER MAILED | US | 2005-08-31 | +FEE PAYMENT | US | 2004-05-12 | ASSIGNMENT | US | 2003-03-05 | ASSIGNMENT | US | 2000-05-17 | ASSIGNMENT | US | 2000-05-17 | ASSIGNMENT …	2010-04-27	Authorized invention	EP1039336A2 | EP1039336A3 | JP2000275693A | US6353498	4
US6453185	US09/528478	Method for accessing a site within the cranium of apatient	A sensing and drainage catheter for use in a cranial site includes a reduced diameter connector so that traditional tunneling techniques may be used with the connector-equipped proximal end of the catheter, rather than the sensor-equipped distal end of the catheter. The catheter includes a drainage lumen and a signal conducting lumen. The signal conducting lumen including a distal sensor for sens…	What is claimed is: 1. A method for accessing a site within the cranium of a patient, the method comprising the steps of: forming an access hole through the skull; introducing a catheter into the access hole, the catheter having a distal end and a proximal end with a sensor disposed at its distal end and a reduced diameter connector located at its proximal end, the reduced diameter connector adap…	2000-03-17	2002-09-17	A61B5/03 | A61M27/00 | A61M25/18 | A61B5/04	A61B5/03	600/378 | 600/383 | 600/561 | 606/129 | X/600383 | X/600561 | X/606129	600/378	EP1138343A1 | US20020087059A1 | US6453185 | US6749574	4	-	-	-	2020-03-17	INTEGRA LIFESCIENCES INC.	INTEGRA LIFESCIENCES, INC.	O'KEEFE, JONATHAN B.	1	18	29	2014-11-04 | -EXPIRED DUE TO FAILURE TO PAY MAINTENANCE FEE | US | 2014-10-13 | -INFORMATION ON STATUS: PATENT DISCONTINUATION | US | 2014-09-17 | -LAPSE FOR FAILURE TO PAY MAINTENANCE FEES | US | 2014-04-25 | MAINTENANCE FEE REMINDER MAILED | US | 2010-02-19 | +FEE PAYMENT | US | 2006-03-17 | +FEE PAYMENT | US | 2002-12-31 | CERTIFICATE OF CORRECTION | US | 2000-09-01 | ASSIGNMENT | US	2014-11-04	Authorized invention	EP1138343A1 | US20020087059A1 | US6453185 | US6749574	4
US6680988	US09/531147	Non-linear extraction circuit and clock extraction circuit	For enabling a stable clock signal to be extracted from even an input signal of which the duty factor is made worse, there is presented a clock extraction circuit applicable to an optical signal receiver equipped in an apparatus for use in the optical data communication. The clock extraction circuit includes a rising edge differential circuit (12) for differentiating the input signal at the risin…	What is claimed is: 1. A clock extraction circuit comprising: a differential circuit operable to differentiate an input data signal at a rising or falling edge thereof and to generate a differential pulse; a first monostable multivibrator connected with said differential circuit and operable to output a first pulse signal in synchronization with the differential pulse; a second monostable multivi…	2000-03-17	2004-01-20	H03K3/0232 | H03L7/00 | H03K3/00 | H04L7/033 | H04L7/02 | H04L7/027 | H04L7/00	H03K3/0232	375/354 | 375/360 | X/375360	375/354	JP2001053732A | US6680988	2	JP	1999229066	1999-08-13	2020-03-17	OKI SEMICONDUCTOR CO., LTD.	OKI ELECTRIC INDUSTRY CO., LTD.	MAEDA, MASAAKI | FUJITA, YOSHIKAZU	2	2	4	2012-03-14 | -EXPIRED DUE TO FAILURE TO PAY MAINTENANCE FEE | US | 2012-02-20 | -INFORMATION ON STATUS: PATENT DISCONTINUATION | US | 2012-01-20 | -LAPSE FOR FAILURE TO PAY MAINTENANCE FEES | US | 2011-08-29 | MAINTENANCE FEE REMINDER MAILED | US | 2009-02-19 | ASSIGNMENT | US | 2009-02-19 | ASSIGNMENT | US | 2007-06-22 | +FEE PAYMENT | US | 2000-03-17 | ASSIGNMENT | US	2012-03-14	Authorized invention	JP2001053732A | US6680988	2
[truncated: 3,409 more rows]
